# Supplementary material for: Insights into ZmWAKL in maize kernel development: genome-wide investigation and GA-mediated transcription
Source: BMC Genomics. 2023 Dec 11;24:760. doi: 10.1186/s12864-023-09849-6 (PMC10712088; doi:10.1186/s12864-023-09849-6)
Supplement: Supplementary file 4 — Additional file 4: Table S1.1. WAKL gene and protein sequence information. Table S1.2. Ten predicted conserve motifs of ZmWAKLs. Table S1.3. Distribution of predicted EGF-domains among ZmWAKL. [file 12864_2023_9849_MOESM4_ESM.zip]

Archive with 4 entries (3 files):
- File S1.Information of predicted conserve motifs of ZmWAKLs/
- File S1.Information of predicted conserve motifs of ZmWAKLs/Table S1.1 WAKL gene and protein sequence information.xlsx
- File S1.Information of predicted conserve motifs of ZmWAKLs/Table S1.2 Ten predicted conserve motifs of ZmWAKLs.xlsx
- File S1.Information of predicted conserve motifs of ZmWAKLs/Table S1.3 Distribution of predicted EGF-domains among ZmWAKL.xlsx
