# Supplementary material for: Insights into ZmWAKL in maize kernel development: genome-wide investigation and GA-mediated transcription
Source: BMC Genomics. 2023 Dec 11;24:760. doi: 10.1186/s12864-023-09849-6 (PMC10712088; doi:10.1186/s12864-023-09849-6)
Supplement: Supplementary file 4 — Additional file 4: Table S1.1. WAKL gene and protein sequence information. Table S1.2. Ten predicted conserve motifs of ZmWAKLs. Table S1.3. Distribution of predicted EGF-domains among ZmWAKL. [file 12864_2023_9849_MOESM4_ESM.zip › File S1.Information of predicted conserve motifs of ZmWAKLs/Table S1.1 WAKL gene and protein sequence information.xlsx]

## Sheet: WAKL_gene_protein_seq.fas
Table S1.1 WAKL gene and protein sequence information
Gene Name	Protein ID	Protein Length	Motif ID.	Motif Name	Motif Start	Motif End	InterPro Domains	Motif Annonation	Annotation Source
ZmWAKL15	Zm00001d003021_P001	760	PS00010	Aspartic acid and asparagine hydroxylation site.	328	339	IPR000152	EGF-type aspartate/asparagine hydroxylation site	ProSitePatterns
ZmWAKL15	Zm00001d003021_P001	760	PS00108	Serine/Threonine protein kinases active-site signature.	549	561	IPR008271	Serine/threonine-protein kinase, active site	ProSitePatterns
ZmWAKL15	Zm00001d003021_P001	760	mobidb-lite	consensus disorder prediction	739	760	-	-	MobiDBLite
ZmWAKL15	Zm00001d003021_P001	760	PS00107	Protein kinases ATP-binding region signature.	434	456	IPR017441	Protein kinase, ATP binding site	ProSitePatterns
ZmWAKL15	Zm00001d003021_P001	760	PS01187	Calcium-binding EGF-like domain signature.	311	337	IPR018097	EGF-like calcium-binding, conserved site	ProSitePatterns
ZmWAKL04	Zm00001d031366_P001	834	PS00107	Protein kinases ATP-binding region signature.	500	523	IPR017441	Protein kinase, ATP binding site	ProSitePatterns
ZmWAKL04	Zm00001d031366_P001	834	PS00108	Serine/Threonine protein kinases active-site signature.	616	628	IPR008271	Serine/threonine-protein kinase, active site	ProSitePatterns
ZmWAKL56	Zm00001d024961_P001	685	PS00108	Serine/Threonine protein kinases active-site signature.	491	503	IPR008271	Serine/threonine-protein kinase, active site	ProSitePatterns
ZmWAKL56	Zm00001d024961_P001	685	PS00107	Protein kinases ATP-binding region signature.	378	401	IPR017441	Protein kinase, ATP binding site	ProSitePatterns
ZmWAKL25	Zm00001d043800_P003	1050	mobidb-lite	consensus disorder prediction	1036	1050	-	-	MobiDBLite
ZmWAKL25	Zm00001d043800_P003	1050	mobidb-lite	consensus disorder prediction	1015	1050	-	-	MobiDBLite
ZmWAKL25	Zm00001d043800_P003	1050	PS00107	Protein kinases ATP-binding region signature.	740	762	IPR017441	Protein kinase, ATP binding site	ProSitePatterns
ZmWAKL25	Zm00001d043800_P003	1050	mobidb-lite	consensus disorder prediction	15	50	-	-	MobiDBLite
ZmWAKL25	Zm00001d043800_P003	1050	PS00108	Serine/Threonine protein kinases active-site signature.	856	868	IPR008271	Serine/threonine-protein kinase, active site	ProSitePatterns
ZmWAKL18	Zm00001d003070_P001	695	PS00108	Serine/Threonine protein kinases active-site signature.	494	506	IPR008271	Serine/threonine-protein kinase, active site	ProSitePatterns
ZmWAKL18	Zm00001d003070_P001	695	mobidb-lite	consensus disorder prediction	673	689	-	-	MobiDBLite
ZmWAKL18	Zm00001d003070_P001	695	PS00107	Protein kinases ATP-binding region signature.	381	404	IPR017441	Protein kinase, ATP binding site	ProSitePatterns
ZmWAKL18	Zm00001d003070_P001	695	mobidb-lite	consensus disorder prediction	673	695	-	-	MobiDBLite
ZmWAKL01	Zm00001d030942_P001	720	mobidb-lite	consensus disorder prediction	700	720	-	-	MobiDBLite
ZmWAKL01	Zm00001d030942_P001	720	PS00108	Serine/Threonine protein kinases active-site signature.	492	504	IPR008271	Serine/threonine-protein kinase, active site	ProSitePatterns
ZmWAKL01	Zm00001d030942_P001	720	PS00107	Protein kinases ATP-binding region signature.	362	388	IPR017441	Protein kinase, ATP binding site	ProSitePatterns
ZmWAKL01	Zm00001d030942_P001	720	mobidb-lite	consensus disorder prediction	684	720	-	-	MobiDBLite
ZmWAKL30	Zm00001d017264_P001	768	PS00010	Aspartic acid and asparagine hydroxylation site.	335	346	IPR000152	EGF-type aspartate/asparagine hydroxylation site	ProSitePatterns
ZmWAKL30	Zm00001d017264_P001	768	PS01187	Calcium-binding EGF-like domain signature.	316	344	IPR018097	EGF-like calcium-binding, conserved site	ProSitePatterns
ZmWAKL30	Zm00001d017264_P001	768	PS00108	Serine/Threonine protein kinases active-site signature.	564	576	IPR008271	Serine/threonine-protein kinase, active site	ProSitePatterns
ZmWAKL30	Zm00001d017264_P001	768	PS00107	Protein kinases ATP-binding region signature.	447	470	IPR017441	Protein kinase, ATP binding site	ProSitePatterns
ZmWAKL08	Zm00001d031466_P001	607	PS00108	Serine/Threonine protein kinases active-site signature.	404	416	IPR008271	Serine/threonine-protein kinase, active site	ProSitePatterns
ZmWAKL08	Zm00001d031466_P001	607	PS00107	Protein kinases ATP-binding region signature.	291	313	IPR017441	Protein kinase, ATP binding site	ProSitePatterns
ZmWAKL19	Zm00001d007745_P001	731	PS00010	Aspartic acid and asparagine hydroxylation site.	333	344	IPR000152	EGF-type aspartate/asparagine hydroxylation site	ProSitePatterns
ZmWAKL19	Zm00001d007745_P001	731	PS01187	Calcium-binding EGF-like domain signature.	315	342	IPR018097	EGF-like calcium-binding, conserved site	ProSitePatterns
ZmWAKL19	Zm00001d007745_P001	731	PS00022	EGF-like domain signature 1.	342	353	IPR000742	EGF-like domain	ProSitePatterns
ZmWAKL19	Zm00001d007745_P001	731	PS00107	Protein kinases ATP-binding region signature.	422	444	IPR017441	Protein kinase, ATP binding site	ProSitePatterns
ZmWAKL11	Zm00001d002446_P001	733	PS01187	Calcium-binding EGF-like domain signature.	282	305	IPR018097	EGF-like calcium-binding, conserved site	ProSitePatterns
ZmWAKL11	Zm00001d002446_P001	733	PS00107	Protein kinases ATP-binding region signature.	406	429	IPR017441	Protein kinase, ATP binding site	ProSitePatterns
ZmWAKL11	Zm00001d002446_P001	733	PS00108	Serine/Threonine protein kinases active-site signature.	519	531	IPR008271	Serine/threonine-protein kinase, active site	ProSitePatterns
ZmWAKL11	Zm00001d002446_P001	733	PS00010	Aspartic acid and asparagine hydroxylation site.	296	307	IPR000152	EGF-type aspartate/asparagine hydroxylation site	ProSitePatterns
ZmWAKL36	Zm00001d037635_P001	760	PS00108	Serine/Threonine protein kinases active-site signature.	555	567	IPR008271	Serine/threonine-protein kinase, active site	ProSitePatterns
ZmWAKL36	Zm00001d037635_P001	760	PS01187	Calcium-binding EGF-like domain signature.	308	333	IPR018097	EGF-like calcium-binding, conserved site	ProSitePatterns
ZmWAKL36	Zm00001d037635_P001	760	PS00107	Protein kinases ATP-binding region signature.	441	463	IPR017441	Protein kinase, ATP binding site	ProSitePatterns
ZmWAKL36	Zm00001d037635_P001	760	mobidb-lite	consensus disorder prediction	709	741	-	-	MobiDBLite
ZmWAKL23	Zm00001d040094_P002	668	PS00108	Serine/Threonine protein kinases active-site signature.	481	493	IPR008271	Serine/threonine-protein kinase, active site	ProSitePatterns
ZmWAKL23	Zm00001d040094_P002	668	PS00107	Protein kinases ATP-binding region signature.	369	391	IPR017441	Protein kinase, ATP binding site	ProSitePatterns
ZmWAKL53	Zm00001d011629_P001	650	PS00107	Protein kinases ATP-binding region signature.	370	391	IPR017441	Protein kinase, ATP binding site	ProSitePatterns
ZmWAKL53	Zm00001d011629_P001	650	PS00108	Serine/Threonine protein kinases active-site signature.	485	497	IPR008271	Serine/threonine-protein kinase, active site	ProSitePatterns
ZmWAKL40	Zm00001d008458_P001	847	PS00108	Serine/Threonine protein kinases active-site signature.	472	484	IPR008271	Serine/threonine-protein kinase, active site	ProSitePatterns
ZmWAKL40	Zm00001d008458_P001	847	PS00107	Protein kinases ATP-binding region signature.	359	382	IPR017441	Protein kinase, ATP binding site	ProSitePatterns
ZmWAKL40	Zm00001d008458_P001	847	PS00108	Serine/Threonine protein kinases active-site signature.	814	826	IPR008271	Serine/threonine-protein kinase, active site	ProSitePatterns
ZmWAKL28	Zm00001d053079_P001	1166	mobidb-lite	consensus disorder prediction	1132	1151	-	-	MobiDBLite
ZmWAKL28	Zm00001d053079_P001	1166	PS01187	Calcium-binding EGF-like domain signature.	322	348	IPR018097	EGF-like calcium-binding, conserved site	ProSitePatterns
ZmWAKL28	Zm00001d053079_P001	1166	PS00107	Protein kinases ATP-binding region signature.	842	865	IPR017441	Protein kinase, ATP binding site	ProSitePatterns
ZmWAKL28	Zm00001d053079_P001	1166	PS01187	Calcium-binding EGF-like domain signature.	709	736	IPR018097	EGF-like calcium-binding, conserved site	ProSitePatterns
ZmWAKL28	Zm00001d053079_P001	1166	PS00108	Serine/Threonine protein kinases active-site signature.	957	969	IPR008271	Serine/threonine-protein kinase, active site	ProSitePatterns
ZmWAKL45	Zm00001d008485_P004	682	PS00107	Protein kinases ATP-binding region signature.	385	408	IPR017441	Protein kinase, ATP binding site	ProSitePatterns
ZmWAKL45	Zm00001d008485_P004	682	PS00108	Serine/Threonine protein kinases active-site signature.	498	510	IPR008271	Serine/threonine-protein kinase, active site	ProSitePatterns
ZmWAKL31	Zm00001d018431_P001	767	PS00107	Protein kinases ATP-binding region signature.	450	472	IPR017441	Protein kinase, ATP binding site	ProSitePatterns
ZmWAKL31	Zm00001d018431_P001	767	PS01187	Calcium-binding EGF-like domain signature.	316	341	IPR018097	EGF-like calcium-binding, conserved site	ProSitePatterns
ZmWAKL31	Zm00001d018431_P001	767	PS00108	Serine/Threonine protein kinases active-site signature.	565	577	IPR008271	Serine/threonine-protein kinase, active site	ProSitePatterns
ZmWAKL50	Zm00001d008586_P001	881	PS00107	Protein kinases ATP-binding region signature.	177	199	IPR017441	Protein kinase, ATP binding site	ProSitePatterns
ZmWAKL50	Zm00001d008586_P001	881	mobidb-lite	consensus disorder prediction	74	93	-	-	MobiDBLite
ZmWAKL50	Zm00001d008586_P001	881	mobidb-lite	consensus disorder prediction	851	870	-	-	MobiDBLite
ZmWAKL50	Zm00001d008586_P001	881	mobidb-lite	consensus disorder prediction	851	865	-	-	MobiDBLite
ZmWAKL50	Zm00001d008586_P001	881	PS00108	Serine/Threonine protein kinases active-site signature.	291	303	IPR008271	Serine/threonine-protein kinase, active site	ProSitePatterns
ZmWAKL43	Zm00001d008468_P001	607	PS00107	Protein kinases ATP-binding region signature.	329	351	IPR017441	Protein kinase, ATP binding site	ProSitePatterns
ZmWAKL43	Zm00001d008468_P001	607	PS00108	Serine/Threonine protein kinases active-site signature.	441	453	IPR008271	Serine/threonine-protein kinase, active site	ProSitePatterns
ZmWAKL47	Zm00001d008489_P001	607	PS00107	Protein kinases ATP-binding region signature.	329	351	IPR017441	Protein kinase, ATP binding site	ProSitePatterns
ZmWAKL47	Zm00001d008489_P001	607	PS00108	Serine/Threonine protein kinases active-site signature.	441	453	IPR008271	Serine/threonine-protein kinase, active site	ProSitePatterns
ZmWAKL16	Zm00001d003023_P001	760	PS00010	Aspartic acid and asparagine hydroxylation site.	328	339	IPR000152	EGF-type aspartate/asparagine hydroxylation site	ProSitePatterns
ZmWAKL16	Zm00001d003023_P001	760	PS00108	Serine/Threonine protein kinases active-site signature.	549	561	IPR008271	Serine/threonine-protein kinase, active site	ProSitePatterns
ZmWAKL16	Zm00001d003023_P001	760	mobidb-lite	consensus disorder prediction	739	760	-	-	MobiDBLite
ZmWAKL16	Zm00001d003023_P001	760	PS00107	Protein kinases ATP-binding region signature.	434	456	IPR017441	Protein kinase, ATP binding site	ProSitePatterns
ZmWAKL16	Zm00001d003023_P001	760	PS01187	Calcium-binding EGF-like domain signature.	311	337	IPR018097	EGF-like calcium-binding, conserved site	ProSitePatterns
ZmWAKL29	Zm00001d054062_P001	779	mobidb-lite	consensus disorder prediction	760	779	-	-	MobiDBLite
ZmWAKL29	Zm00001d054062_P001	779	PS00010	Aspartic acid and asparagine hydroxylation site.	350	361	IPR000152	EGF-type aspartate/asparagine hydroxylation site	ProSitePatterns
ZmWAKL29	Zm00001d054062_P001	779	PS00107	Protein kinases ATP-binding region signature.	468	489	IPR017441	Protein kinase, ATP binding site	ProSitePatterns
ZmWAKL29	Zm00001d054062_P001	779	PS00108	Serine/Threonine protein kinases active-site signature.	581	593	IPR008271	Serine/threonine-protein kinase, active site	ProSitePatterns
ZmWAKL29	Zm00001d054062_P001	779	PS00010	Aspartic acid and asparagine hydroxylation site.	307	318	IPR000152	EGF-type aspartate/asparagine hydroxylation site	ProSitePatterns
ZmWAKL29	Zm00001d054062_P001	779	PS01187	Calcium-binding EGF-like domain signature.	334	359	IPR018097	EGF-like calcium-binding, conserved site	ProSitePatterns
ZmWAKL17	Zm00001d003069_P001	703	PS00108	Serine/Threonine protein kinases active-site signature.	506	518	IPR008271	Serine/threonine-protein kinase, active site	ProSitePatterns
ZmWAKL17	Zm00001d003069_P001	703	PS00107	Protein kinases ATP-binding region signature.	391	413	IPR017441	Protein kinase, ATP binding site	ProSitePatterns
ZmWAKL44	Zm00001d008477_P001	679	PS00108	Serine/Threonine protein kinases active-site signature.	495	507	IPR008271	Serine/threonine-protein kinase, active site	ProSitePatterns
ZmWAKL44	Zm00001d008477_P001	679	PS00107	Protein kinases ATP-binding region signature.	382	405	IPR017441	Protein kinase, ATP binding site	ProSitePatterns
ZmWAKL55	Zm00001d023563_P001	718	PS01187	Calcium-binding EGF-like domain signature.	286	311	IPR018097	EGF-like calcium-binding, conserved site	ProSitePatterns
ZmWAKL55	Zm00001d023563_P001	718	PS00010	Aspartic acid and asparagine hydroxylation site.	302	313	IPR000152	EGF-type aspartate/asparagine hydroxylation site	ProSitePatterns
ZmWAKL55	Zm00001d023563_P001	718	PS00107	Protein kinases ATP-binding region signature.	419	442	IPR017441	Protein kinase, ATP binding site	ProSitePatterns
ZmWAKL55	Zm00001d023563_P001	718	PS00108	Serine/Threonine protein kinases active-site signature.	542	554	IPR008271	Serine/threonine-protein kinase, active site	ProSitePatterns
ZmWAKL37	Zm00001d038915_P001	699	PS00108	Serine/Threonine protein kinases active-site signature.	484	496	IPR008271	Serine/threonine-protein kinase, active site	ProSitePatterns
ZmWAKL37	Zm00001d038915_P001	699	PS00107	Protein kinases ATP-binding region signature.	368	390	IPR017441	Protein kinase, ATP binding site	ProSitePatterns
ZmWAKL37	Zm00001d038915_P001	699	mobidb-lite	consensus disorder prediction	318	339	-	-	MobiDBLite
ZmWAKL03	Zm00001d031351_P001	842	PS00107	Protein kinases ATP-binding region signature.	508	531	IPR017441	Protein kinase, ATP binding site	ProSitePatterns
ZmWAKL03	Zm00001d031351_P001	842	PS00108	Serine/Threonine protein kinases active-site signature.	624	636	IPR008271	Serine/threonine-protein kinase, active site	ProSitePatterns
ZmWAKL12	Zm00001d002447_P002	856	mobidb-lite	consensus disorder prediction	816	844	-	-	MobiDBLite
ZmWAKL12	Zm00001d002447_P002	856	PS00108	Serine/Threonine protein kinases active-site signature.	648	660	IPR008271	Serine/threonine-protein kinase, active site	ProSitePatterns
ZmWAKL12	Zm00001d002447_P002	856	mobidb-lite	consensus disorder prediction	817	832	-	-	MobiDBLite
ZmWAKL12	Zm00001d002447_P002	856	PS00010	Aspartic acid and asparagine hydroxylation site.	353	364	IPR000152	EGF-type aspartate/asparagine hydroxylation site	ProSitePatterns
ZmWAKL12	Zm00001d002447_P002	856	PS01187	Calcium-binding EGF-like domain signature.	335	362	IPR018097	EGF-like calcium-binding, conserved site	ProSitePatterns
ZmWAKL20	Zm00001d039920_P001	680	mobidb-lite	consensus disorder prediction	638	680	-	-	MobiDBLite
ZmWAKL20	Zm00001d039920_P001	680	mobidb-lite	consensus disorder prediction	650	680	-	-	MobiDBLite
ZmWAKL20	Zm00001d039920_P001	680	PS00108	Serine/Threonine protein kinases active-site signature.	465	477	IPR008271	Serine/threonine-protein kinase, active site	ProSitePatterns
ZmWAKL20	Zm00001d039920_P001	680	PS00107	Protein kinases ATP-binding region signature.	342	370	IPR017441	Protein kinase, ATP binding site	ProSitePatterns
ZmWAKL35	Zm00001d036999_P001	593	mobidb-lite	consensus disorder prediction	1	43	-	-	MobiDBLite
ZmWAKL35	Zm00001d036999_P001	593	PS00010	Aspartic acid and asparagine hydroxylation site.	375	386	IPR000152	EGF-type aspartate/asparagine hydroxylation site	ProSitePatterns
ZmWAKL35	Zm00001d036999_P001	593	PS01187	Calcium-binding EGF-like domain signature.	359	384	IPR018097	EGF-like calcium-binding, conserved site	ProSitePatterns
ZmWAKL35	Zm00001d036999_P001	593	PS00107	Protein kinases ATP-binding region signature.	481	503	IPR017441	Protein kinase, ATP binding site	ProSitePatterns
ZmWAKL13	Zm00001d002979_P001	810	PS00107	Protein kinases ATP-binding region signature.	479	501	IPR017441	Protein kinase, ATP binding site	ProSitePatterns
ZmWAKL13	Zm00001d002979_P001	810	PS00108	Serine/Threonine protein kinases active-site signature.	601	613	IPR008271	Serine/threonine-protein kinase, active site	ProSitePatterns
ZmWAKL33	Zm00001d036261_P001	810	PS01187	Calcium-binding EGF-like domain signature.	362	387	IPR018097	EGF-like calcium-binding, conserved site	ProSitePatterns
ZmWAKL33	Zm00001d036261_P001	810	PS00107	Protein kinases ATP-binding region signature.	480	502	IPR017441	Protein kinase, ATP binding site	ProSitePatterns
ZmWAKL33	Zm00001d036261_P001	810	PS00108	Serine/Threonine protein kinases active-site signature.	597	609	IPR008271	Serine/threonine-protein kinase, active site	ProSitePatterns
ZmWAKL06	Zm00001d031395_P001	749	PS01187	Calcium-binding EGF-like domain signature.	396	419	IPR018097	EGF-like calcium-binding, conserved site	ProSitePatterns
ZmWAKL06	Zm00001d031395_P001	749	PS00107	Protein kinases ATP-binding region signature.	527	550	IPR017441	Protein kinase, ATP binding site	ProSitePatterns
ZmWAKL06	Zm00001d031395_P001	749	PS00108	Serine/Threonine protein kinases active-site signature.	643	655	IPR008271	Serine/threonine-protein kinase, active site	ProSitePatterns
ZmWAKL10	Zm00001d002039_P001	746	PS00107	Protein kinases ATP-binding region signature.	430	453	IPR017441	Protein kinase, ATP binding site	ProSitePatterns
ZmWAKL10	Zm00001d002039_P001	746	PS00108	Serine/Threonine protein kinases active-site signature.	544	556	IPR008271	Serine/threonine-protein kinase, active site	ProSitePatterns
ZmWAKL10	Zm00001d002039_P001	746	PS01187	Calcium-binding EGF-like domain signature.	311	336	IPR018097	EGF-like calcium-binding, conserved site	ProSitePatterns
ZmWAKL57	Zm00001d024962_P001	570	PS00108	Serine/Threonine protein kinases active-site signature.	404	416	IPR008271	Serine/threonine-protein kinase, active site	ProSitePatterns
ZmWAKL57	Zm00001d024962_P001	570	PS00107	Protein kinases ATP-binding region signature.	287	309	IPR017441	Protein kinase, ATP binding site	ProSitePatterns
ZmWAKL34	Zm00001d036263_P001	472	PS00108	Serine/Threonine protein kinases active-site signature.	259	271	IPR008271	Serine/threonine-protein kinase, active site	ProSitePatterns
ZmWAKL34	Zm00001d036263_P001	472	PS00107	Protein kinases ATP-binding region signature.	142	164	IPR017441	Protein kinase, ATP binding site	ProSitePatterns
ZmWAKL34	Zm00001d036263_P001	472	PS01187	Calcium-binding EGF-like domain signature.	9	34	IPR018097	EGF-like calcium-binding, conserved site	ProSitePatterns
ZmWAKL32	Zm00001d035479_P001	650	PS00107	Protein kinases ATP-binding region signature.	358	382	IPR017441	Protein kinase, ATP binding site	ProSitePatterns
ZmWAKL32	Zm00001d035479_P001	650	mobidb-lite	consensus disorder prediction	379	406	-	-	MobiDBLite
ZmWAKL32	Zm00001d035479_P001	650	PS00108	Serine/Threonine protein kinases active-site signature.	495	507	IPR008271	Serine/threonine-protein kinase, active site	ProSitePatterns
ZmWAKL48	Zm00001d008581_P001	654	mobidb-lite	consensus disorder prediction	604	618	-	-	MobiDBLite
ZmWAKL48	Zm00001d008581_P001	654	PS00107	Protein kinases ATP-binding region signature.	330	352	IPR017441	Protein kinase, ATP binding site	ProSitePatterns
ZmWAKL48	Zm00001d008581_P001	654	mobidb-lite	consensus disorder prediction	603	627	-	-	MobiDBLite
ZmWAKL48	Zm00001d008581_P001	654	PS00108	Serine/Threonine protein kinases active-site signature.	444	456	IPR008271	Serine/threonine-protein kinase, active site	ProSitePatterns
ZmWAKL09	Zm00001d032356_P001	768	PS01187	Calcium-binding EGF-like domain signature.	318	343	IPR018097	EGF-like calcium-binding, conserved site	ProSitePatterns
ZmWAKL09	Zm00001d032356_P001	768	PS00108	Serine/Threonine protein kinases active-site signature.	560	572	IPR008271	Serine/threonine-protein kinase, active site	ProSitePatterns
ZmWAKL09	Zm00001d032356_P001	768	PS00107	Protein kinases ATP-binding region signature.	448	471	IPR017441	Protein kinase, ATP binding site	ProSitePatterns
ZmWAKL09	Zm00001d032356_P001	768	PS00010	Aspartic acid and asparagine hydroxylation site.	334	345	IPR000152	EGF-type aspartate/asparagine hydroxylation site	ProSitePatterns
ZmWAKL41	Zm00001d008462_P002	682	PS00107	Protein kinases ATP-binding region signature.	385	408	IPR017441	Protein kinase, ATP binding site	ProSitePatterns
ZmWAKL41	Zm00001d008462_P002	682	PS00108	Serine/Threonine protein kinases active-site signature.	498	510	IPR008271	Serine/threonine-protein kinase, active site	ProSitePatterns
ZmWAKL41	Zm00001d008462_P002	682	Coil	Coil	680	682	-	-	Coils
ZmWAKL21	Zm00001d039926_P001	677	PS00107	Protein kinases ATP-binding region signature.	354	376	IPR017441	Protein kinase, ATP binding site	ProSitePatterns
ZmWAKL21	Zm00001d039926_P001	677	mobidb-lite	consensus disorder prediction	660	677	-	-	MobiDBLite
ZmWAKL21	Zm00001d039926_P001	677	mobidb-lite	consensus disorder prediction	638	654	-	-	MobiDBLite
ZmWAKL21	Zm00001d039926_P001	677	PS00108	Serine/Threonine protein kinases active-site signature.	478	490	IPR008271	Serine/threonine-protein kinase, active site	ProSitePatterns
ZmWAKL21	Zm00001d039926_P001	677	mobidb-lite	consensus disorder prediction	638	677	-	-	MobiDBLite
ZmWAKL26	Zm00001d048631_P001	736	PS00107	Protein kinases ATP-binding region signature.	444	466	IPR017441	Protein kinase, ATP binding site	ProSitePatterns
ZmWAKL26	Zm00001d048631_P001	736	PS01187	Calcium-binding EGF-like domain signature.	326	351	IPR018097	EGF-like calcium-binding, conserved site	ProSitePatterns
ZmWAKL26	Zm00001d048631_P001	736	PS00108	Serine/Threonine protein kinases active-site signature.	563	575	IPR008271	Serine/threonine-protein kinase, active site	ProSitePatterns
ZmWAKL26	Zm00001d048631_P001	736	PS00010	Aspartic acid and asparagine hydroxylation site.	342	353	IPR000152	EGF-type aspartate/asparagine hydroxylation site	ProSitePatterns
ZmWAKL49	Zm00001d008585_P001	651	PS00108	Serine/Threonine protein kinases active-site signature.	436	448	IPR008271	Serine/threonine-protein kinase, active site	ProSitePatterns
ZmWAKL49	Zm00001d008585_P001	651	PS00107	Protein kinases ATP-binding region signature.	322	344	IPR017441	Protein kinase, ATP binding site	ProSitePatterns
ZmWAKL46	Zm00001d008488_P004	683	PS00108	Serine/Threonine protein kinases active-site signature.	499	511	IPR008271	Serine/threonine-protein kinase, active site	ProSitePatterns
ZmWAKL46	Zm00001d008488_P004	683	PS00107	Protein kinases ATP-binding region signature.	386	409	IPR017441	Protein kinase, ATP binding site	ProSitePatterns
ZmWAKL07	Zm00001d031407_P001	794	PS00107	Protein kinases ATP-binding region signature.	460	483	IPR017441	Protein kinase, ATP binding site	ProSitePatterns
ZmWAKL07	Zm00001d031407_P001	794	PS00108	Serine/Threonine protein kinases active-site signature.	576	588	IPR008271	Serine/threonine-protein kinase, active site	ProSitePatterns
ZmWAKL22	Zm00001d039931_P002	853	mobidb-lite	consensus disorder prediction	252	306	-	-	MobiDBLite
ZmWAKL22	Zm00001d039931_P002	853	PS00107	Protein kinases ATP-binding region signature.	530	552	IPR017441	Protein kinase, ATP binding site	ProSitePatterns
ZmWAKL22	Zm00001d039931_P002	853	mobidb-lite	consensus disorder prediction	129	148	-	-	MobiDBLite
ZmWAKL22	Zm00001d039931_P002	853	mobidb-lite	consensus disorder prediction	252	266	-	-	MobiDBLite
ZmWAKL22	Zm00001d039931_P002	853	mobidb-lite	consensus disorder prediction	267	293	-	-	MobiDBLite
ZmWAKL22	Zm00001d039931_P002	853	PS00108	Serine/Threonine protein kinases active-site signature.	644	656	IPR008271	Serine/threonine-protein kinase, active site	ProSitePatterns
ZmWAKL24	Zm00001d041873_P001	887	PS00108	Serine/Threonine protein kinases active-site signature.	669	681	IPR008271	Serine/threonine-protein kinase, active site	ProSitePatterns
ZmWAKL24	Zm00001d041873_P001	887	PS00107	Protein kinases ATP-binding region signature.	553	575	IPR017441	Protein kinase, ATP binding site	ProSitePatterns
ZmWAKL02	Zm00001d031338_P002	1328	mobidb-lite	consensus disorder prediction	1269	1328	-	-	MobiDBLite
ZmWAKL02	Zm00001d031338_P002	1328	mobidb-lite	consensus disorder prediction	1269	1285	-	-	MobiDBLite
ZmWAKL02	Zm00001d031338_P002	1328	PS00108	Serine/Threonine protein kinases active-site signature.	1117	1129	IPR008271	Serine/threonine-protein kinase, active site	ProSitePatterns
ZmWAKL02	Zm00001d031338_P002	1328	mobidb-lite	consensus disorder prediction	350	384	-	-	MobiDBLite
ZmWAKL02	Zm00001d031338_P002	1328	PS00107	Protein kinases ATP-binding region signature.	1003	1026	IPR017441	Protein kinase, ATP binding site	ProSitePatterns
ZmWAKL02	Zm00001d031338_P002	1328	mobidb-lite	consensus disorder prediction	1302	1328	-	-	MobiDBLite
ZmWAKL27	Zm00001d050164_P001	651	PS00107	Protein kinases ATP-binding region signature.	357	379	IPR017441	Protein kinase, ATP binding site	ProSitePatterns
ZmWAKL27	Zm00001d050164_P001	651	PS00108	Serine/Threonine protein kinases active-site signature.	475	487	IPR008271	Serine/threonine-protein kinase, active site	ProSitePatterns
ZmWAKL27	Zm00001d050164_P001	651	Coil	Coil	311	331	-	-	Coils
ZmWAKL39	Zm00001d008457_P001	618	PS00108	Serine/Threonine protein kinases active-site signature.	444	456	IPR008271	Serine/threonine-protein kinase, active site	ProSitePatterns
ZmWAKL39	Zm00001d008457_P001	618	PS00107	Protein kinases ATP-binding region signature.	326	351	IPR017441	Protein kinase, ATP binding site	ProSitePatterns
ZmWAKL38	Zm00001d020955_P001	755	PS00107	Protein kinases ATP-binding region signature.	418	442	IPR017441	Protein kinase, ATP binding site	ProSitePatterns
ZmWAKL38	Zm00001d020955_P001	755	PS00010	Aspartic acid and asparagine hydroxylation site.	305	316	IPR000152	EGF-type aspartate/asparagine hydroxylation site	ProSitePatterns
ZmWAKL38	Zm00001d020955_P001	755	PS00108	Serine/Threonine protein kinases active-site signature.	534	546	IPR008271	Serine/threonine-protein kinase, active site	ProSitePatterns
ZmWAKL38	Zm00001d020955_P001	755	PS01187	Calcium-binding EGF-like domain signature.	289	314	IPR018097	EGF-like calcium-binding, conserved site	ProSitePatterns
ZmWAKL14	Zm00001d003019_P002	1296	PS00108	Serine/Threonine protein kinases active-site signature.	506	518	IPR008271	Serine/threonine-protein kinase, active site	ProSitePatterns
ZmWAKL14	Zm00001d003019_P002	1296	mobidb-lite	consensus disorder prediction	1275	1296	-	-	MobiDBLite
ZmWAKL14	Zm00001d003019_P002	1296	PS00107	Protein kinases ATP-binding region signature.	970	992	IPR017441	Protein kinase, ATP binding site	ProSitePatterns
ZmWAKL14	Zm00001d003019_P002	1296	PS00108	Serine/Threonine protein kinases active-site signature.	1085	1097	IPR008271	Serine/threonine-protein kinase, active site	ProSitePatterns
ZmWAKL14	Zm00001d003019_P002	1296	PS00107	Protein kinases ATP-binding region signature.	382	405	IPR017441	Protein kinase, ATP binding site	ProSitePatterns
ZmWAKL54	Zm00001d045190_P002	772	PS00108	Serine/Threonine protein kinases active-site signature.	565	577	IPR008271	Serine/threonine-protein kinase, active site	ProSitePatterns
ZmWAKL54	Zm00001d045190_P002	772	PS00107	Protein kinases ATP-binding region signature.	448	470	IPR017441	Protein kinase, ATP binding site	ProSitePatterns
ZmWAKL05	Zm00001d031372_P001	791	PS00108	Serine/Threonine protein kinases active-site signature.	573	585	IPR008271	Serine/threonine-protein kinase, active site	ProSitePatterns
ZmWAKL05	Zm00001d031372_P001	791	PS00107	Protein kinases ATP-binding region signature.	457	480	IPR017441	Protein kinase, ATP binding site	ProSitePatterns
ZmWAKL42	Zm00001d008467_P002	973	PS00107	Protein kinases ATP-binding region signature.	419	442	IPR017441	Protein kinase, ATP binding site	ProSitePatterns
ZmWAKL42	Zm00001d008467_P002	973	PS00108	Serine/Threonine protein kinases active-site signature.	532	544	IPR008271	Serine/threonine-protein kinase, active site	ProSitePatterns
ZmWAKL51	Zm00001d010442_P001	800	PS00107	Protein kinases ATP-binding region signature.	485	513	IPR017441	Protein kinase, ATP binding site	ProSitePatterns
ZmWAKL51	Zm00001d010442_P001	800	PS00010	Aspartic acid and asparagine hydroxylation site.	330	341	IPR000152	EGF-type aspartate/asparagine hydroxylation site	ProSitePatterns
ZmWAKL51	Zm00001d010442_P001	800	PS01187	Calcium-binding EGF-like domain signature.	357	382	IPR018097	EGF-like calcium-binding, conserved site	ProSitePatterns
ZmWAKL51	Zm00001d010442_P001	800	PS00108	Serine/Threonine protein kinases active-site signature.	598	610	IPR008271	Serine/threonine-protein kinase, active site	ProSitePatterns
ZmWAKL51	Zm00001d010442_P001	800	PS00010	Aspartic acid and asparagine hydroxylation site.	373	384	IPR000152	EGF-type aspartate/asparagine hydroxylation site	ProSitePatterns
ZmWAKL51	Zm00001d010442_P001	800	PS01187	Calcium-binding EGF-like domain signature.	314	339	IPR018097	EGF-like calcium-binding, conserved site	ProSitePatterns
ZmWAKL52	Zm00001d011625_P001	718	mobidb-lite	consensus disorder prediction	703	718	-	-	MobiDBLite
ZmWAKL52	Zm00001d011625_P001	718	PS00108	Serine/Threonine protein kinases active-site signature.	523	535	IPR008271	Serine/threonine-protein kinase, active site	ProSitePatterns
ZmWAKL52	Zm00001d011625_P001	718	PS00107	Protein kinases ATP-binding region signature.	407	429	IPR017441	Protein kinase, ATP binding site	ProSitePatterns
ZmWAKL52	Zm00001d011625_P001	718	mobidb-lite	consensus disorder prediction	683	718	-	-	MobiDBLite
ZmWAKL52	Zm00001d011625_P001	718	mobidb-lite	consensus disorder prediction	364	386	-	-	MobiDBLite
ZmWAKL50	Zm00001d008586_P001	881	PIRSF000615	TyrPK_CSF1-R	84	150	-	-	PIRSF
ZmWAKL12	Zm00001d002447_P002	856	SM00181	egf_5	398	444	IPR000742	EGF-like domain	SMART
ZmWAKL12	Zm00001d002447_P002	856	SM00181	egf_5	338	380	IPR000742	EGF-like domain	SMART
ZmWAKL35	Zm00001d036999_P001	593	SM00181	egf_5	309	358	IPR000742	EGF-like domain	SMART
ZmWAKL44	Zm00001d008477_P001	679	PS50011	Protein kinase domain profile.	376	659	IPR000719	Protein kinase domain	ProSiteProfiles
ZmWAKL40	Zm00001d008458_P001	847	PS50011	Protein kinase domain profile.	353	636	IPR000719	Protein kinase domain	ProSiteProfiles
ZmWAKL41	Zm00001d008462_P002	682	PS50011	Protein kinase domain profile.	379	662	IPR000719	Protein kinase domain	ProSiteProfiles
ZmWAKL45	Zm00001d008485_P004	682	PS50011	Protein kinase domain profile.	379	662	IPR000719	Protein kinase domain	ProSiteProfiles
ZmWAKL46	Zm00001d008488_P004	683	PS50011	Protein kinase domain profile.	380	663	IPR000719	Protein kinase domain	ProSiteProfiles
ZmWAKL57	Zm00001d024962_P001	570	PS50011	Protein kinase domain profile.	281	570	IPR000719	Protein kinase domain	ProSiteProfiles
ZmWAKL52	Zm00001d011625_P001	718	PS50011	Protein kinase domain profile.	401	678	IPR000719	Protein kinase domain	ProSiteProfiles
ZmWAKL25	Zm00001d043800_P003	1050	PS50011	Protein kinase domain profile.	734	1011	IPR000719	Protein kinase domain	ProSiteProfiles
ZmWAKL56	Zm00001d024961_P001	685	PS50011	Protein kinase domain profile.	372	657	IPR000719	Protein kinase domain	ProSiteProfiles
ZmWAKL42	Zm00001d008467_P002	973	PS50011	Protein kinase domain profile.	413	688	IPR000719	Protein kinase domain	ProSiteProfiles
ZmWAKL31	Zm00001d018431_P001	767	PS50011	Protein kinase domain profile.	444	726	IPR000719	Protein kinase domain	ProSiteProfiles
ZmWAKL48	Zm00001d008581_P001	654	PS50011	Protein kinase domain profile.	324	599	IPR000719	Protein kinase domain	ProSiteProfiles
ZmWAKL12	Zm00001d002447_P002	856	PS50011	Protein kinase domain profile.	527	805	IPR000719	Protein kinase domain	ProSiteProfiles
ZmWAKL07	Zm00001d031407_P001	794	PS50011	Protein kinase domain profile.	454	741	IPR000719	Protein kinase domain	ProSiteProfiles
ZmWAKL03	Zm00001d031351_P001	842	PS50011	Protein kinase domain profile.	502	789	IPR000719	Protein kinase domain	ProSiteProfiles
ZmWAKL04	Zm00001d031366_P001	834	PS50011	Protein kinase domain profile.	494	781	IPR000719	Protein kinase domain	ProSiteProfiles
ZmWAKL21	Zm00001d039926_P001	677	PS50011	Protein kinase domain profile.	348	636	IPR000719	Protein kinase domain	ProSiteProfiles
ZmWAKL02	Zm00001d031338_P002	1328	PS50011	Protein kinase domain profile.	997	1268	IPR000719	Protein kinase domain	ProSiteProfiles
ZmWAKL36	Zm00001d037635_P001	760	PS50011	Protein kinase domain profile.	435	705	IPR000719	Protein kinase domain	ProSiteProfiles
ZmWAKL32	Zm00001d035479_P001	650	PS50011	Protein kinase domain profile.	352	644	IPR000719	Protein kinase domain	ProSiteProfiles
ZmWAKL18	Zm00001d003070_P001	695	PS50011	Protein kinase domain profile.	375	646	IPR000719	Protein kinase domain	ProSiteProfiles
ZmWAKL05	Zm00001d031372_P001	791	PS50011	Protein kinase domain profile.	451	738	IPR000719	Protein kinase domain	ProSiteProfiles
ZmWAKL23	Zm00001d040094_P002	668	PS50011	Protein kinase domain profile.	363	645	IPR000719	Protein kinase domain	ProSiteProfiles
ZmWAKL28	Zm00001d053079_P001	1166	PS50011	Protein kinase domain profile.	836	1108	IPR000719	Protein kinase domain	ProSiteProfiles
ZmWAKL27	Zm00001d050164_P001	651	PS50011	Protein kinase domain profile.	351	630	IPR000719	Protein kinase domain	ProSiteProfiles
ZmWAKL39	Zm00001d008457_P001	618	PS50011	Protein kinase domain profile.	320	612	IPR000719	Protein kinase domain	ProSiteProfiles
ZmWAKL43	Zm00001d008468_P001	607	PS50011	Protein kinase domain profile.	323	596	IPR000719	Protein kinase domain	ProSiteProfiles
ZmWAKL47	Zm00001d008489_P001	607	PS50011	Protein kinase domain profile.	323	596	IPR000719	Protein kinase domain	ProSiteProfiles
ZmWAKL37	Zm00001d038915_P001	699	PS50011	Protein kinase domain profile.	362	639	IPR000719	Protein kinase domain	ProSiteProfiles
ZmWAKL33	Zm00001d036261_P001	810	PS50011	Protein kinase domain profile.	474	749	IPR000719	Protein kinase domain	ProSiteProfiles
ZmWAKL34	Zm00001d036263_P001	472	PS50011	Protein kinase domain profile.	136	411	IPR000719	Protein kinase domain	ProSiteProfiles
ZmWAKL22	Zm00001d039931_P002	853	PS50011	Protein kinase domain profile.	524	799	IPR000719	Protein kinase domain	ProSiteProfiles
ZmWAKL13	Zm00001d002979_P001	810	PS50011	Protein kinase domain profile.	473	752	IPR000719	Protein kinase domain	ProSiteProfiles
ZmWAKL38	Zm00001d020955_P001	755	PS50011	Protein kinase domain profile.	412	695	IPR000719	Protein kinase domain	ProSiteProfiles
ZmWAKL49	Zm00001d008585_P001	651	PS50011	Protein kinase domain profile.	316	593	IPR000719	Protein kinase domain	ProSiteProfiles
ZmWAKL09	Zm00001d032356_P001	768	PS50011	Protein kinase domain profile.	442	708	IPR000719	Protein kinase domain	ProSiteProfiles
ZmWAKL11	Zm00001d002446_P001	733	PS50011	Protein kinase domain profile.	400	681	IPR000719	Protein kinase domain	ProSiteProfiles
ZmWAKL24	Zm00001d041873_P001	887	PS50011	Protein kinase domain profile.	547	821	IPR000719	Protein kinase domain	ProSiteProfiles
ZmWAKL54	Zm00001d045190_P002	772	PS50011	Protein kinase domain profile.	442	728	IPR000719	Protein kinase domain	ProSiteProfiles
ZmWAKL14	Zm00001d003019_P002	1296	PS50011	Protein kinase domain profile.	964	1247	IPR000719	Protein kinase domain	ProSiteProfiles
ZmWAKL01	Zm00001d030942_P001	720	PS50011	Protein kinase domain profile.	356	650	IPR000719	Protein kinase domain	ProSiteProfiles
ZmWAKL15	Zm00001d003021_P001	760	PS50011	Protein kinase domain profile.	428	711	IPR000719	Protein kinase domain	ProSiteProfiles
ZmWAKL30	Zm00001d017264_P001	768	PS50011	Protein kinase domain profile.	441	725	IPR000719	Protein kinase domain	ProSiteProfiles
ZmWAKL17	Zm00001d003069_P001	703	PS50011	Protein kinase domain profile.	385	667	IPR000719	Protein kinase domain	ProSiteProfiles
ZmWAKL16	Zm00001d003023_P001	760	PS50011	Protein kinase domain profile.	428	711	IPR000719	Protein kinase domain	ProSiteProfiles
ZmWAKL20	Zm00001d039920_P001	680	PS50011	Protein kinase domain profile.	336	637	IPR000719	Protein kinase domain	ProSiteProfiles
ZmWAKL51	Zm00001d010442_P001	800	PS50011	Protein kinase domain profile.	479	744	IPR000719	Protein kinase domain	ProSiteProfiles
ZmWAKL06	Zm00001d031395_P001	749	PS50011	Protein kinase domain profile.	521	749	IPR000719	Protein kinase domain	ProSiteProfiles
ZmWAKL29	Zm00001d054062_P001	779	PS50011	Protein kinase domain profile.	462	733	IPR000719	Protein kinase domain	ProSiteProfiles
ZmWAKL55	Zm00001d023563_P001	718	PS50011	Protein kinase domain profile.	413	708	IPR000719	Protein kinase domain	ProSiteProfiles
ZmWAKL08	Zm00001d031466_P001	607	PS50011	Protein kinase domain profile.	285	556	IPR000719	Protein kinase domain	ProSiteProfiles
ZmWAKL50	Zm00001d008586_P001	881	PS50011	Protein kinase domain profile.	171	425	IPR000719	Protein kinase domain	ProSiteProfiles
ZmWAKL53	Zm00001d011629_P001	650	PS50011	Protein kinase domain profile.	364	641	IPR000719	Protein kinase domain	ProSiteProfiles
ZmWAKL14	Zm00001d003019_P002	1296	PS50011	Protein kinase domain profile.	376	654	IPR000719	Protein kinase domain	ProSiteProfiles
ZmWAKL10	Zm00001d002039_P001	746	PS50011	Protein kinase domain profile.	424	697	IPR000719	Protein kinase domain	ProSiteProfiles
ZmWAKL26	Zm00001d048631_P001	736	PS50011	Protein kinase domain profile.	438	714	IPR000719	Protein kinase domain	ProSiteProfiles
ZmWAKL19	Zm00001d007745_P001	731	PS50011	Protein kinase domain profile.	416	731	IPR000719	Protein kinase domain	ProSiteProfiles
ZmWAKL02	Zm00001d031338_P002	1328	PS51397	WLM domain profile.	103	297	IPR013536	WLM domain	ProSiteProfiles
ZmWAKL55	Zm00001d023563_P001	718	SM00181	egf_5	237	285	IPR000742	EGF-like domain	SMART
ZmWAKL40	Zm00001d008458_P001	847	PS50011	Protein kinase domain profile.	695	847	IPR000719	Protein kinase domain	ProSiteProfiles
ZmWAKL30	Zm00001d017264_P001	768	SM00181	egf_5	265	315	IPR000742	EGF-like domain	SMART
ZmWAKL38	Zm00001d020955_P001	755	SM00181	egf_5	241	288	IPR000742	EGF-like domain	SMART
ZmWAKL28	Zm00001d053079_P001	1166	SM00181	egf_5	278	321	IPR000742	EGF-like domain	SMART
ZmWAKL28	Zm00001d053079_P001	1166	SM00181	egf_5	665	708	IPR000742	EGF-like domain	SMART
ZmWAKL13	Zm00001d002979_P001	810	SM00181	egf_5	344	397	IPR000742	EGF-like domain	SMART
ZmWAKL15	Zm00001d003021_P001	760	SM00181	egf_5	261	310	IPR000742	EGF-like domain	SMART
ZmWAKL16	Zm00001d003023_P001	760	SM00181	egf_5	261	310	IPR000742	EGF-like domain	SMART
ZmWAKL51	Zm00001d010442_P001	800	SM00181	egf_5	266	313	IPR000742	EGF-like domain	SMART
ZmWAKL31	Zm00001d018431_P001	767	SM00181	egf_5	267	315	IPR000742	EGF-like domain	SMART
ZmWAKL35	Zm00001d036999_P001	593	PS50011	Protein kinase domain profile.	475	593	IPR000719	Protein kinase domain	ProSiteProfiles
ZmWAKL31	Zm00001d018431_P001	767	SM00181	egf_5	319	358	IPR000742	EGF-like domain	SMART
ZmWAKL26	Zm00001d048631_P001	736	SM00181	egf_5	279	325	IPR000742	EGF-like domain	SMART
ZmWAKL19	Zm00001d007745_P001	731	PS50026	EGF-like domain profile.	315	354	IPR000742	EGF-like domain	ProSiteProfiles
ZmWAKL29	Zm00001d054062_P001	779	SM00181	egf_5	337	376	IPR000742	EGF-like domain	SMART
ZmWAKL19	Zm00001d007745_P001	731	SM00181	egf_5	265	314	IPR000742	EGF-like domain	SMART
ZmWAKL30	Zm00001d017264_P001	768	PS50026	EGF-like domain profile.	316	360	IPR000742	EGF-like domain	ProSiteProfiles
ZmWAKL15	Zm00001d003021_P001	760	PS50026	EGF-like domain profile.	311	353	IPR000742	EGF-like domain	ProSiteProfiles
ZmWAKL16	Zm00001d003023_P001	760	PS50026	EGF-like domain profile.	311	353	IPR000742	EGF-like domain	ProSiteProfiles
ZmWAKL35	Zm00001d036999_P001	593	PS50026	EGF-like domain profile.	359	400	IPR000742	EGF-like domain	ProSiteProfiles
ZmWAKL58	Zm00001d026004_P001	668	PS50011	Protein kinase domain profile.	370	668	IPR000719	Protein kinase domain	ProSiteProfiles
ZmWAKL11	Zm00001d002446_P001	733	PS50026	EGF-like domain profile.	282	314	IPR000742	EGF-like domain	ProSiteProfiles
ZmWAKL36	Zm00001d037635_P001	760	SM00181	egf_5	257	306	IPR000742	EGF-like domain	SMART
ZmWAKL51	Zm00001d010442_P001	800	PS50026	EGF-like domain profile.	314	351	IPR000742	EGF-like domain	ProSiteProfiles
ZmWAKL29	Zm00001d054062_P001	779	PS50026	EGF-like domain profile.	334	371	IPR000742	EGF-like domain	ProSiteProfiles
ZmWAKL09	Zm00001d032356_P001	768	PS50026	EGF-like domain profile.	318	355	IPR000742	EGF-like domain	ProSiteProfiles
ZmWAKL29	Zm00001d054062_P001	779	PS50026	EGF-like domain profile.	291	328	IPR000742	EGF-like domain	ProSiteProfiles
ZmWAKL50	Zm00001d008586_P001	881	PS50011	Protein kinase domain profile.	484	826	IPR000719	Protein kinase domain	ProSiteProfiles
ZmWAKL55	Zm00001d023563_P001	718	PS50026	EGF-like domain profile.	286	323	IPR000742	EGF-like domain	ProSiteProfiles
ZmWAKL11	Zm00001d002446_P001	733	PS50026	EGF-like domain profile.	230	275	IPR000742	EGF-like domain	ProSiteProfiles
ZmWAKL01	Zm00001d030942_P001	720	PS51257	Prokaryotic membrane lipoprotein lipid attachment site profile.	1	30	-	-	ProSiteProfiles
ZmWAKL50	Zm00001d008586_P001	881	PIRSF000615	TyrPK_CSF1-R	788	880	-	-	PIRSF
ZmWAKL11	Zm00001d002446_P001	733	SM00181	egf_5	233	281	IPR000742	EGF-like domain	SMART
ZmWAKL36	Zm00001d037635_P001	760	SM00181	egf_5	311	350	IPR000742	EGF-like domain	SMART
ZmWAKL20	Zm00001d039920_P001	680	PS51257	Prokaryotic membrane lipoprotein lipid attachment site profile.	1	34	-	-	ProSiteProfiles
ZmWAKL51	Zm00001d010442_P001	800	SM00181	egf_5	360	399	IPR000742	EGF-like domain	SMART
ZmWAKL19	Zm00001d007745_P001	731	SM00181	egf_5	318	354	IPR000742	EGF-like domain	SMART
ZmWAKL28	Zm00001d053079_P001	1166	SM00181	egf_5	712	753	IPR000742	EGF-like domain	SMART
ZmWAKL12	Zm00001d002447_P002	856	SM00179	egfca_6	289	334	IPR001881	EGF-like calcium-binding domain	SMART
ZmWAKL09	Zm00001d032356_P001	768	SM00181	egf_5	274	317	IPR000742	EGF-like domain	SMART
ZmWAKL28	Zm00001d053079_P001	1166	SM00181	egf_5	325	365	IPR000742	EGF-like domain	SMART
ZmWAKL09	Zm00001d032356_P001	768	SM00181	egf_5	321	360	IPR000742	EGF-like domain	SMART
ZmWAKL29	Zm00001d054062_P001	779	SM00181	egf_5	294	333	IPR000742	EGF-like domain	SMART
ZmWAKL13	Zm00001d002979_P001	810	SM00181	egf_5	188	235	IPR000742	EGF-like domain	SMART
ZmWAKL55	Zm00001d023563_P001	718	SM00181	egf_5	289	328	IPR000742	EGF-like domain	SMART
ZmWAKL26	Zm00001d048631_P001	736	SM00181	egf_5	329	369	IPR000742	EGF-like domain	SMART
ZmWAKL35	Zm00001d036999_P001	593	SM00181	egf_5	362	400	IPR000742	EGF-like domain	SMART
ZmWAKL38	Zm00001d020955_P001	755	SM00181	egf_5	292	328	IPR000742	EGF-like domain	SMART
ZmWAKL16	Zm00001d003023_P001	760	SM00181	egf_5	314	353	IPR000742	EGF-like domain	SMART
ZmWAKL15	Zm00001d003021_P001	760	SM00181	egf_5	314	353	IPR000742	EGF-like domain	SMART
ZmWAKL12	Zm00001d002447_P002	856	SM00181	egf_5	288	334	IPR000742	EGF-like domain	SMART
ZmWAKL11	Zm00001d002446_P001	733	SM00181	egf_5	285	323	IPR000742	EGF-like domain	SMART
ZmWAKL30	Zm00001d017264_P001	768	SM00181	egf_5	319	360	IPR000742	EGF-like domain	SMART
ZmWAKL12	Zm00001d002447_P002	856	SM00179	egfca_6	335	380	IPR001881	EGF-like calcium-binding domain	SMART
ZmWAKL10	Zm00001d002039_P001	746	SM00179	egfca_6	311	351	IPR001881	EGF-like calcium-binding domain	SMART
ZmWAKL35	Zm00001d036999_P001	593	SM00219	tyrkin_6	475	593	IPR020635	Tyrosine-protein kinase, catalytic domain	SMART
ZmWAKL54	Zm00001d045190_P002	772	PF07645	Calcium-binding EGF domain	339	362	IPR001881	EGF-like calcium-binding domain	Pfam
ZmWAKL58	Zm00001d026004_P001	668	SM00219	tyrkin_6	373	625	IPR020635	Tyrosine-protein kinase, catalytic domain	SMART
ZmWAKL50	Zm00001d008586_P001	881	PIRSF000615	TyrPK_CSF1-R	171	268	-	-	PIRSF
ZmWAKL19	Zm00001d007745_P001	731	SM00179	egfca_6	315	354	IPR001881	EGF-like calcium-binding domain	SMART
ZmWAKL31	Zm00001d018431_P001	767	SM00179	egfca_6	316	358	IPR001881	EGF-like calcium-binding domain	SMART
ZmWAKL36	Zm00001d037635_P001	760	SM00179	egfca_6	308	350	IPR001881	EGF-like calcium-binding domain	SMART
ZmWAKL51	Zm00001d010442_P001	800	SM00181	egf_5	317	356	IPR000742	EGF-like domain	SMART
ZmWAKL28	Zm00001d053079_P001	1166	cd00054	EGF_CA	709	744	-	-	CDD
ZmWAKL29	Zm00001d054062_P001	779	PF07645	Calcium-binding EGF domain	291	325	IPR001881	EGF-like calcium-binding domain	Pfam
ZmWAKL50	Zm00001d008586_P001	881	PIRSF000615	TyrPK_CSF1-R	675	745	-	-	PIRSF
ZmWAKL35	Zm00001d036999_P001	593	cd00054	EGF_CA	359	389	-	-	CDD
ZmWAKL28	Zm00001d053079_P001	1166	PF07645	Calcium-binding EGF domain	709	743	IPR001881	EGF-like calcium-binding domain	Pfam
ZmWAKL30	Zm00001d017264_P001	768	SSF57196	EGF/Laminin	314	363	-	-	SUPERFAMILY
ZmWAKL06	Zm00001d031395_P001	749	SM00179	egfca_6	396	436	IPR001881	EGF-like calcium-binding domain	SMART
ZmWAKL29	Zm00001d054062_P001	779	SM00179	egfca_6	334	371	IPR001881	EGF-like calcium-binding domain	SMART
ZmWAKL12	Zm00001d002447_P002	856	SSF57196	EGF/Laminin	334	372	-	-	SUPERFAMILY
ZmWAKL54	Zm00001d045190_P002	772	G3DSA:2.10.25.10	Laminin	342	375	-	-	Gene3D
ZmWAKL28	Zm00001d053079_P001	1166	SSF57184	Growth factor receptor domain	288	395	IPR009030	Growth factor receptor cysteine-rich domain superfamily	SUPERFAMILY
ZmWAKL09	Zm00001d032356_P001	768	SM00179	egfca_6	318	360	IPR001881	EGF-like calcium-binding domain	SMART
ZmWAKL36	Zm00001d037635_P001	760	SSF57196	EGF/Laminin	308	343	-	-	SUPERFAMILY
ZmWAKL11	Zm00001d002446_P001	733	G3DSA:2.10.25.10	Laminin	232	285	-	-	Gene3D
ZmWAKL33	Zm00001d036261_P001	810	cd00054	EGF_CA	362	388	-	-	CDD
ZmWAKL34	Zm00001d036263_P001	472	SM00179	egfca_6	9	51	IPR001881	EGF-like calcium-binding domain	SMART
ZmWAKL29	Zm00001d054062_P001	779	SSF57196	EGF/Laminin	333	371	-	-	SUPERFAMILY
ZmWAKL06	Zm00001d031395_P001	749	PF07645	Calcium-binding EGF domain	396	435	IPR001881	EGF-like calcium-binding domain	Pfam
ZmWAKL29	Zm00001d054062_P001	779	PF07645	Calcium-binding EGF domain	334	368	IPR001881	EGF-like calcium-binding domain	Pfam
ZmWAKL28	Zm00001d053079_P001	1166	SM00179	egfca_6	709	753	IPR001881	EGF-like calcium-binding domain	SMART
ZmWAKL38	Zm00001d020955_P001	755	cd00054	EGF_CA	289	319	-	-	CDD
ZmWAKL51	Zm00001d010442_P001	800	SM00179	egfca_6	357	399	IPR001881	EGF-like calcium-binding domain	SMART
ZmWAKL06	Zm00001d031395_P001	749	SSF57196	EGF/Laminin	395	437	-	-	SUPERFAMILY
ZmWAKL17	Zm00001d003069_P001	703	G3DSA:2.10.25.10	Laminin	253	321	-	-	Gene3D
ZmWAKL29	Zm00001d054062_P001	779	cd00054	EGF_CA	334	369	-	-	CDD
ZmWAKL28	Zm00001d053079_P001	1166	cd00054	EGF_CA	322	356	-	-	CDD
ZmWAKL10	Zm00001d002039_P001	746	cd00054	EGF_CA	311	337	-	-	CDD
ZmWAKL28	Zm00001d053079_P001	1166	SSF57184	Growth factor receptor domain	668	753	IPR009030	Growth factor receptor cysteine-rich domain superfamily	SUPERFAMILY
ZmWAKL35	Zm00001d036999_P001	593	SM00179	egfca_6	359	400	IPR001881	EGF-like calcium-binding domain	SMART
ZmWAKL10	Zm00001d002039_P001	746	SSF57196	EGF/Laminin	310	342	-	-	SUPERFAMILY
ZmWAKL31	Zm00001d018431_P001	767	cd00054	EGF_CA	316	350	-	-	CDD
ZmWAKL31	Zm00001d018431_P001	767	SSF57196	EGF/Laminin	316	352	-	-	SUPERFAMILY
ZmWAKL51	Zm00001d010442_P001	800	cd00054	EGF_CA	357	391	-	-	CDD
ZmWAKL29	Zm00001d054062_P001	779	SM00179	egfca_6	291	333	IPR001881	EGF-like calcium-binding domain	SMART
ZmWAKL54	Zm00001d045190_P002	772	G3DSA:2.10.25.10	Laminin	290	341	-	-	Gene3D
ZmWAKL28	Zm00001d053079_P001	1166	SSF57196	EGF/Laminin	321	356	-	-	SUPERFAMILY
ZmWAKL28	Zm00001d053079_P001	1166	PF07645	Calcium-binding EGF domain	322	353	IPR001881	EGF-like calcium-binding domain	Pfam
ZmWAKL55	Zm00001d023563_P001	718	SM00179	egfca_6	286	328	IPR001881	EGF-like calcium-binding domain	SMART
ZmWAKL26	Zm00001d048631_P001	736	PF07645	Calcium-binding EGF domain	327	368	IPR001881	EGF-like calcium-binding domain	Pfam
ZmWAKL19	Zm00001d007745_P001	731	cd00054	EGF_CA	315	353	-	-	CDD
ZmWAKL33	Zm00001d036261_P001	810	PF07645	Calcium-binding EGF domain	362	388	IPR001881	EGF-like calcium-binding domain	Pfam
ZmWAKL28	Zm00001d053079_P001	1166	SM00179	egfca_6	322	365	IPR001881	EGF-like calcium-binding domain	SMART
ZmWAKL51	Zm00001d010442_P001	800	PF07645	Calcium-binding EGF domain	357	387	IPR001881	EGF-like calcium-binding domain	Pfam
ZmWAKL51	Zm00001d010442_P001	800	PF07645	Calcium-binding EGF domain	314	355	IPR001881	EGF-like calcium-binding domain	Pfam
ZmWAKL34	Zm00001d036263_P001	472	PF07645	Calcium-binding EGF domain	9	50	IPR001881	EGF-like calcium-binding domain	Pfam
ZmWAKL11	Zm00001d002446_P001	733	SSF57196	EGF/Laminin	282	314	-	-	SUPERFAMILY
ZmWAKL55	Zm00001d023563_P001	718	SSF57196	EGF/Laminin	285	319	-	-	SUPERFAMILY
ZmWAKL34	Zm00001d036263_P001	472	G3DSA:2.10.25.10	Laminin	8	52	-	-	Gene3D
ZmWAKL26	Zm00001d048631_P001	736	SM00179	egfca_6	326	369	IPR001881	EGF-like calcium-binding domain	SMART
ZmWAKL30	Zm00001d017264_P001	768	PF07645	Calcium-binding EGF domain	316	359	IPR001881	EGF-like calcium-binding domain	Pfam
ZmWAKL16	Zm00001d003023_P001	760	SSF57196	EGF/Laminin	309	354	-	-	SUPERFAMILY
ZmWAKL09	Zm00001d032356_P001	768	cd00054	EGF_CA	318	351	-	-	CDD
ZmWAKL13	Zm00001d002979_P001	810	PF13947	Wall-associated receptor kinase galacturonan-binding	249	308	IPR025287	Wall-associated receptor kinase, galacturonan-binding domain	Pfam
ZmWAKL35	Zm00001d036999_P001	593	SSF57196	EGF/Laminin	357	402	-	-	SUPERFAMILY
ZmWAKL15	Zm00001d003021_P001	760	SSF57196	EGF/Laminin	308	352	-	-	SUPERFAMILY
ZmWAKL02	Zm00001d031338_P002	1328	SSF54236	Ubiquitin-like	5	92	IPR029071	Ubiquitin-like domain superfamily	SUPERFAMILY
ZmWAKL37	Zm00001d038915_P001	699	PF13947	Wall-associated receptor kinase galacturonan-binding	47	120	IPR025287	Wall-associated receptor kinase, galacturonan-binding domain	Pfam
ZmWAKL36	Zm00001d037635_P001	760	G3DSA:2.10.25.10	Laminin	268	344	-	-	Gene3D
ZmWAKL09	Zm00001d032356_P001	768	SSF57184	Growth factor receptor domain	179	353	IPR009030	Growth factor receptor cysteine-rich domain superfamily	SUPERFAMILY
ZmWAKL26	Zm00001d048631_P001	736	SSF57196	EGF/Laminin	326	362	-	-	SUPERFAMILY
ZmWAKL29	Zm00001d054062_P001	779	cd00054	EGF_CA	291	324	-	-	CDD
ZmWAKL19	Zm00001d007745_P001	731	PF13947	Wall-associated receptor kinase galacturonan-binding	26	81	IPR025287	Wall-associated receptor kinase, galacturonan-binding domain	Pfam
ZmWAKL38	Zm00001d020955_P001	755	SM00179	egfca_6	289	328	IPR001881	EGF-like calcium-binding domain	SMART
ZmWAKL27	Zm00001d050164_P001	651	PF13947	Wall-associated receptor kinase galacturonan-binding	20	85	IPR025287	Wall-associated receptor kinase, galacturonan-binding domain	Pfam
ZmWAKL14	Zm00001d003019_P002	1296	PF13947	Wall-associated receptor kinase galacturonan-binding	661	721	IPR025287	Wall-associated receptor kinase, galacturonan-binding domain	Pfam
ZmWAKL29	Zm00001d054062_P001	779	SSF57196	EGF/Laminin	290	325	-	-	SUPERFAMILY
ZmWAKL55	Zm00001d023563_P001	718	cd00054	EGF_CA	286	319	-	-	CDD
ZmWAKL26	Zm00001d048631_P001	736	cd00054	EGF_CA	326	358	-	-	CDD
ZmWAKL29	Zm00001d054062_P001	779	G3DSA:2.10.25.10	Laminin	334	375	-	-	Gene3D
ZmWAKL15	Zm00001d003021_P001	760	PF07645	Calcium-binding EGF domain	311	352	IPR001881	EGF-like calcium-binding domain	Pfam
ZmWAKL16	Zm00001d003023_P001	760	PF07645	Calcium-binding EGF domain	311	352	IPR001881	EGF-like calcium-binding domain	Pfam
ZmWAKL51	Zm00001d010442_P001	800	G3DSA:2.10.25.10	Laminin	357	395	-	-	Gene3D
ZmWAKL22	Zm00001d039931_P002	853	PF13947	Wall-associated receptor kinase galacturonan-binding	306	357	IPR025287	Wall-associated receptor kinase, galacturonan-binding domain	Pfam
ZmWAKL33	Zm00001d036261_P001	810	G3DSA:2.10.25.10	Laminin	312	397	-	-	Gene3D
ZmWAKL17	Zm00001d003069_P001	703	PF13947	Wall-associated receptor kinase galacturonan-binding	34	95	IPR025287	Wall-associated receptor kinase, galacturonan-binding domain	Pfam
ZmWAKL34	Zm00001d036263_P001	472	cd00054	EGF_CA	9	39	-	-	CDD
ZmWAKL38	Zm00001d020955_P001	755	SSF57184	Growth factor receptor domain	253	329	IPR009030	Growth factor receptor cysteine-rich domain superfamily	SUPERFAMILY
ZmWAKL04	Zm00001d031366_P001	834	PF13947	Wall-associated receptor kinase galacturonan-binding	323	380	IPR025287	Wall-associated receptor kinase, galacturonan-binding domain	Pfam
ZmWAKL55	Zm00001d023563_P001	718	PF13947	Wall-associated receptor kinase galacturonan-binding	37	98	IPR025287	Wall-associated receptor kinase, galacturonan-binding domain	Pfam
ZmWAKL38	Zm00001d020955_P001	755	PF13947	Wall-associated receptor kinase galacturonan-binding	32	86	IPR025287	Wall-associated receptor kinase, galacturonan-binding domain	Pfam
ZmWAKL33	Zm00001d036261_P001	810	PF13947	Wall-associated receptor kinase galacturonan-binding	33	65	IPR025287	Wall-associated receptor kinase, galacturonan-binding domain	Pfam
ZmWAKL19	Zm00001d007745_P001	731	G3DSA:2.10.25.10	Laminin	265	355	-	-	Gene3D
ZmWAKL11	Zm00001d002446_P001	733	SM00179	egfca_6	282	323	IPR001881	EGF-like calcium-binding domain	SMART
ZmWAKL15	Zm00001d003021_P001	760	cd00054	EGF_CA	311	342	-	-	CDD
ZmWAKL24	Zm00001d041873_P001	887	PF13947	Wall-associated receptor kinase galacturonan-binding	48	92	IPR025287	Wall-associated receptor kinase, galacturonan-binding domain	Pfam
ZmWAKL16	Zm00001d003023_P001	760	cd00054	EGF_CA	311	342	-	-	CDD
ZmWAKL30	Zm00001d017264_P001	768	PF13947	Wall-associated receptor kinase galacturonan-binding	45	106	IPR025287	Wall-associated receptor kinase, galacturonan-binding domain	Pfam
ZmWAKL06	Zm00001d031395_P001	749	G3DSA:2.10.25.10	Laminin	396	438	-	-	Gene3D
ZmWAKL51	Zm00001d010442_P001	800	cd00054	EGF_CA	314	347	-	-	CDD
ZmWAKL03	Zm00001d031351_P001	842	PF13947	Wall-associated receptor kinase galacturonan-binding	332	388	IPR025287	Wall-associated receptor kinase, galacturonan-binding domain	Pfam
ZmWAKL30	Zm00001d017264_P001	768	cd00054	EGF_CA	316	360	-	-	CDD
ZmWAKL51	Zm00001d010442_P001	800	SM00179	egfca_6	314	356	IPR001881	EGF-like calcium-binding domain	SMART
ZmWAKL19	Zm00001d007745_P001	731	SSF57184	Growth factor receptor domain	277	456	IPR009030	Growth factor receptor cysteine-rich domain superfamily	SUPERFAMILY
ZmWAKL07	Zm00001d031407_P001	794	PF13947	Wall-associated receptor kinase galacturonan-binding	291	348	IPR025287	Wall-associated receptor kinase, galacturonan-binding domain	Pfam
ZmWAKL11	Zm00001d002446_P001	733	G3DSA:2.10.25.10	Laminin	286	326	-	-	Gene3D
ZmWAKL16	Zm00001d003023_P001	760	SM00179	egfca_6	311	353	IPR001881	EGF-like calcium-binding domain	SMART
ZmWAKL49	Zm00001d008585_P001	651	PF14380	Wall-associated receptor kinase C-terminal	187	236	IPR032872	Wall-associated receptor kinase, C-terminal	Pfam
ZmWAKL32	Zm00001d035479_P001	650	PF13947	Wall-associated receptor kinase galacturonan-binding	33	69	IPR025287	Wall-associated receptor kinase, galacturonan-binding domain	Pfam
ZmWAKL24	Zm00001d041873_P001	887	PF13947	Wall-associated receptor kinase galacturonan-binding	308	362	IPR025287	Wall-associated receptor kinase, galacturonan-binding domain	Pfam
ZmWAKL15	Zm00001d003021_P001	760	SM00179	egfca_6	311	353	IPR001881	EGF-like calcium-binding domain	SMART
ZmWAKL30	Zm00001d017264_P001	768	SM00179	egfca_6	316	360	IPR001881	EGF-like calcium-binding domain	SMART
ZmWAKL11	Zm00001d002446_P001	733	cd00054	EGF_CA	282	314	-	-	CDD
ZmWAKL33	Zm00001d036261_P001	810	PF13947	Wall-associated receptor kinase galacturonan-binding	213	264	IPR025287	Wall-associated receptor kinase, galacturonan-binding domain	Pfam
ZmWAKL51	Zm00001d010442_P001	800	SSF57184	Growth factor receptor domain	262	398	IPR009030	Growth factor receptor cysteine-rich domain superfamily	SUPERFAMILY
ZmWAKL29	Zm00001d054062_P001	779	G3DSA:2.10.25.10	Laminin	249	328	-	-	Gene3D
ZmWAKL06	Zm00001d031395_P001	749	PF13947	Wall-associated receptor kinase galacturonan-binding	295	351	IPR025287	Wall-associated receptor kinase, galacturonan-binding domain	Pfam
ZmWAKL38	Zm00001d020955_P001	755	G3DSA:2.10.25.10	Laminin	239	328	-	-	Gene3D
ZmWAKL57	Zm00001d024962_P001	570	PF13947	Wall-associated receptor kinase galacturonan-binding	33	100	IPR025287	Wall-associated receptor kinase, galacturonan-binding domain	Pfam
ZmWAKL04	Zm00001d031366_P001	834	PF13947	Wall-associated receptor kinase galacturonan-binding	50	106	IPR025287	Wall-associated receptor kinase, galacturonan-binding domain	Pfam
ZmWAKL55	Zm00001d023563_P001	718	G3DSA:2.10.25.10	Laminin	234	327	-	-	Gene3D
ZmWAKL21	Zm00001d039926_P001	677	PF14380	Wall-associated receptor kinase C-terminal	187	256	IPR032872	Wall-associated receptor kinase, C-terminal	Pfam
ZmWAKL54	Zm00001d045190_P002	772	PF13947	Wall-associated receptor kinase galacturonan-binding	47	106	IPR025287	Wall-associated receptor kinase, galacturonan-binding domain	Pfam
ZmWAKL10	Zm00001d002039_P001	746	G3DSA:2.10.25.10	Laminin	273	346	-	-	Gene3D
ZmWAKL07	Zm00001d031407_P001	794	PF13947	Wall-associated receptor kinase galacturonan-binding	23	79	IPR025287	Wall-associated receptor kinase, galacturonan-binding domain	Pfam
ZmWAKL30	Zm00001d017264_P001	768	G3DSA:2.10.25.10	Laminin	265	360	-	-	Gene3D
ZmWAKL50	Zm00001d008586_P001	881	PIRSF000615	TyrPK_CSF1-R	256	370	-	-	PIRSF
ZmWAKL39	Zm00001d008457_P001	618	PF13947	Wall-associated receptor kinase galacturonan-binding	35	99	IPR025287	Wall-associated receptor kinase, galacturonan-binding domain	Pfam
ZmWAKL06	Zm00001d031395_P001	749	PF13947	Wall-associated receptor kinase galacturonan-binding	50	102	IPR025287	Wall-associated receptor kinase, galacturonan-binding domain	Pfam
ZmWAKL15	Zm00001d003021_P001	760	PF13947	Wall-associated receptor kinase galacturonan-binding	41	98	IPR025287	Wall-associated receptor kinase, galacturonan-binding domain	Pfam
ZmWAKL16	Zm00001d003023_P001	760	PF13947	Wall-associated receptor kinase galacturonan-binding	41	98	IPR025287	Wall-associated receptor kinase, galacturonan-binding domain	Pfam
ZmWAKL18	Zm00001d003070_P001	695	PF13947	Wall-associated receptor kinase galacturonan-binding	33	91	IPR025287	Wall-associated receptor kinase, galacturonan-binding domain	Pfam
ZmWAKL03	Zm00001d031351_P001	842	PF13947	Wall-associated receptor kinase galacturonan-binding	50	110	IPR025287	Wall-associated receptor kinase, galacturonan-binding domain	Pfam
ZmWAKL12	Zm00001d002447_P002	856	G3DSA:2.10.25.10	Laminin	287	380	-	-	Gene3D
ZmWAKL31	Zm00001d018431_P001	767	PF13947	Wall-associated receptor kinase galacturonan-binding	45	104	IPR025287	Wall-associated receptor kinase, galacturonan-binding domain	Pfam
ZmWAKL14	Zm00001d003019_P002	1296	PF13947	Wall-associated receptor kinase galacturonan-binding	33	90	IPR025287	Wall-associated receptor kinase, galacturonan-binding domain	Pfam
ZmWAKL48	Zm00001d008581_P001	654	PF14380	Wall-associated receptor kinase C-terminal	173	239	IPR032872	Wall-associated receptor kinase, C-terminal	Pfam
ZmWAKL31	Zm00001d018431_P001	767	G3DSA:2.10.25.10	Laminin	265	357	-	-	Gene3D
ZmWAKL26	Zm00001d048631_P001	736	G3DSA:2.10.25.10	Laminin	277	368	-	-	Gene3D
ZmWAKL58	Zm00001d026004_P001	668	G3DSA:1.10.510.10	Transferase(Phosphotransferase) domain 1	449	645	-	-	Gene3D
ZmWAKL43	Zm00001d008468_P001	607	PF13947	Wall-associated receptor kinase galacturonan-binding	35	98	IPR025287	Wall-associated receptor kinase, galacturonan-binding domain	Pfam
ZmWAKL51	Zm00001d010442_P001	800	PF13947	Wall-associated receptor kinase galacturonan-binding	33	99	IPR025287	Wall-associated receptor kinase, galacturonan-binding domain	Pfam
ZmWAKL09	Zm00001d032356_P001	768	G3DSA:2.10.25.10	Laminin	272	359	-	-	Gene3D
ZmWAKL58	Zm00001d026004_P001	668	PF07714	Protein tyrosine and serine/threonine kinase	383	518	IPR001245	Serine-threonine/tyrosine-protein kinase, catalytic domain	Pfam
ZmWAKL47	Zm00001d008489_P001	607	PF13947	Wall-associated receptor kinase galacturonan-binding	35	98	IPR025287	Wall-associated receptor kinase, galacturonan-binding domain	Pfam
ZmWAKL50	Zm00001d008586_P001	881	PF00069	Protein kinase domain	678	815	IPR000719	Protein kinase domain	Pfam
ZmWAKL20	Zm00001d039920_P001	680	PF13947	Wall-associated receptor kinase galacturonan-binding	34	104	IPR025287	Wall-associated receptor kinase, galacturonan-binding domain	Pfam
ZmWAKL51	Zm00001d010442_P001	800	G3DSA:2.10.25.10	Laminin	267	351	-	-	Gene3D
ZmWAKL28	Zm00001d053079_P001	1166	G3DSA:2.10.25.10	Laminin	277	361	-	-	Gene3D
ZmWAKL35	Zm00001d036999_P001	593	G3DSA:2.10.25.10	Laminin	313	399	-	-	Gene3D
ZmWAKL26	Zm00001d048631_P001	736	PF13947	Wall-associated receptor kinase galacturonan-binding	48	114	IPR025287	Wall-associated receptor kinase, galacturonan-binding domain	Pfam
ZmWAKL05	Zm00001d031372_P001	791	PF13947	Wall-associated receptor kinase galacturonan-binding	50	106	IPR025287	Wall-associated receptor kinase, galacturonan-binding domain	Pfam
ZmWAKL44	Zm00001d008477_P001	679	PF13947	Wall-associated receptor kinase galacturonan-binding	46	109	IPR025287	Wall-associated receptor kinase, galacturonan-binding domain	Pfam
ZmWAKL42	Zm00001d008467_P002	973	PF13947	Wall-associated receptor kinase galacturonan-binding	689	752	IPR025287	Wall-associated receptor kinase, galacturonan-binding domain	Pfam
ZmWAKL02	Zm00001d031338_P002	1328	PF13947	Wall-associated receptor kinase galacturonan-binding	651	708	IPR025287	Wall-associated receptor kinase, galacturonan-binding domain	Pfam
ZmWAKL36	Zm00001d037635_P001	760	PF13947	Wall-associated receptor kinase galacturonan-binding	34	92	IPR025287	Wall-associated receptor kinase, galacturonan-binding domain	Pfam
ZmWAKL37	Zm00001d038915_P001	699	PF14380	Wall-associated receptor kinase C-terminal	191	265	IPR032872	Wall-associated receptor kinase, C-terminal	Pfam
ZmWAKL28	Zm00001d053079_P001	1166	G3DSA:2.10.25.10	Laminin	665	752	-	-	Gene3D
ZmWAKL10	Zm00001d002039_P001	746	PF13947	Wall-associated receptor kinase galacturonan-binding	37	94	IPR025287	Wall-associated receptor kinase, galacturonan-binding domain	Pfam
ZmWAKL15	Zm00001d003021_P001	760	G3DSA:2.90.20.10	Plasmodium vivax P25 domain	230	358	-	-	Gene3D
ZmWAKL16	Zm00001d003023_P001	760	G3DSA:2.90.20.10	Plasmodium vivax P25 domain	230	358	-	-	Gene3D
ZmWAKL02	Zm00001d031338_P002	1328	G3DSA:3.10.20.90	-	3	93	-	-	Gene3D
ZmWAKL49	Zm00001d008585_P001	651	PF13947	Wall-associated receptor kinase galacturonan-binding	32	94	IPR025287	Wall-associated receptor kinase, galacturonan-binding domain	Pfam
ZmWAKL41	Zm00001d008462_P002	682	PF13947	Wall-associated receptor kinase galacturonan-binding	40	103	IPR025287	Wall-associated receptor kinase, galacturonan-binding domain	Pfam
ZmWAKL40	Zm00001d008458_P001	847	PF13947	Wall-associated receptor kinase galacturonan-binding	41	105	IPR025287	Wall-associated receptor kinase, galacturonan-binding domain	Pfam
ZmWAKL53	Zm00001d011629_P001	650	PF13947	Wall-associated receptor kinase galacturonan-binding	40	118	IPR025287	Wall-associated receptor kinase, galacturonan-binding domain	Pfam
ZmWAKL42	Zm00001d008467_P002	973	PF13947	Wall-associated receptor kinase galacturonan-binding	40	103	IPR025287	Wall-associated receptor kinase, galacturonan-binding domain	Pfam
ZmWAKL21	Zm00001d039926_P001	677	PF13947	Wall-associated receptor kinase galacturonan-binding	47	112	IPR025287	Wall-associated receptor kinase, galacturonan-binding domain	Pfam
ZmWAKL22	Zm00001d039931_P002	853	PF13947	Wall-associated receptor kinase galacturonan-binding	46	114	IPR025287	Wall-associated receptor kinase, galacturonan-binding domain	Pfam
ZmWAKL28	Zm00001d053079_P001	1166	PF13947	Wall-associated receptor kinase galacturonan-binding	388	453	IPR025287	Wall-associated receptor kinase, galacturonan-binding domain	Pfam
ZmWAKL58	Zm00001d026004_P001	668	G3DSA:3.30.200.20	Phosphorylase Kinase; domain 1	347	447	-	-	Gene3D
ZmWAKL45	Zm00001d008485_P004	682	PF13947	Wall-associated receptor kinase galacturonan-binding	41	105	IPR025287	Wall-associated receptor kinase, galacturonan-binding domain	Pfam
ZmWAKL46	Zm00001d008488_P004	683	PF13947	Wall-associated receptor kinase galacturonan-binding	40	104	IPR025287	Wall-associated receptor kinase, galacturonan-binding domain	Pfam
ZmWAKL50	Zm00001d008586_P001	881	PF13947	Wall-associated receptor kinase galacturonan-binding	436	499	IPR025287	Wall-associated receptor kinase, galacturonan-binding domain	Pfam
ZmWAKL29	Zm00001d054062_P001	779	PF13947	Wall-associated receptor kinase galacturonan-binding	22	82	IPR025287	Wall-associated receptor kinase, galacturonan-binding domain	Pfam
ZmWAKL02	Zm00001d031338_P002	1328	SM00580	PGNneu	533	602	-	-	SMART
ZmWAKL28	Zm00001d053079_P001	1166	PF13947	Wall-associated receptor kinase galacturonan-binding	38	101	IPR025287	Wall-associated receptor kinase, galacturonan-binding domain	Pfam
ZmWAKL20	Zm00001d039920_P001	680	PF14380	Wall-associated receptor kinase C-terminal	177	249	IPR032872	Wall-associated receptor kinase, C-terminal	Pfam
ZmWAKL48	Zm00001d008581_P001	654	PF13947	Wall-associated receptor kinase galacturonan-binding	31	93	IPR025287	Wall-associated receptor kinase, galacturonan-binding domain	Pfam
ZmWAKL09	Zm00001d032356_P001	768	PF13947	Wall-associated receptor kinase galacturonan-binding	33	92	IPR025287	Wall-associated receptor kinase, galacturonan-binding domain	Pfam
ZmWAKL56	Zm00001d024961_P001	685	PF13947	Wall-associated receptor kinase galacturonan-binding	46	109	IPR025287	Wall-associated receptor kinase, galacturonan-binding domain	Pfam
ZmWAKL52	Zm00001d011625_P001	718	PF13947	Wall-associated receptor kinase galacturonan-binding	41	112	IPR025287	Wall-associated receptor kinase, galacturonan-binding domain	Pfam
ZmWAKL25	Zm00001d043800_P003	1050	PF13947	Wall-associated receptor kinase galacturonan-binding	108	182	IPR025287	Wall-associated receptor kinase, galacturonan-binding domain	Pfam
ZmWAKL23	Zm00001d040094_P002	668	PF13947	Wall-associated receptor kinase galacturonan-binding	35	98	IPR025287	Wall-associated receptor kinase, galacturonan-binding domain	Pfam
ZmWAKL25	Zm00001d043800_P003	1050	PF13947	Wall-associated receptor kinase galacturonan-binding	387	461	IPR025287	Wall-associated receptor kinase, galacturonan-binding domain	Pfam
ZmWAKL25	Zm00001d043800_P003	1050	PF14380	Wall-associated receptor kinase C-terminal	253	341	IPR032872	Wall-associated receptor kinase, C-terminal	Pfam
ZmWAKL25	Zm00001d043800_P003	1050	PF14380	Wall-associated receptor kinase C-terminal	536	625	IPR032872	Wall-associated receptor kinase, C-terminal	Pfam
ZmWAKL19	Zm00001d007745_P001	731	G3DSA:3.30.200.20	Phosphorylase Kinase; domain 1	391	515	-	-	Gene3D
ZmWAKL02	Zm00001d031338_P002	1328	PF09409	PUB domain	531	606	IPR018997	PUB domain	Pfam
ZmWAKL52	Zm00001d011625_P001	718	PF14380	Wall-associated receptor kinase C-terminal	201	290	IPR032872	Wall-associated receptor kinase, C-terminal	Pfam
ZmWAKL40	Zm00001d008458_P001	847	G3DSA:3.30.200.20	Phosphorylase Kinase; domain 1	694	774	-	-	Gene3D
ZmWAKL53	Zm00001d011629_P001	650	PF14380	Wall-associated receptor kinase C-terminal	174	280	IPR032872	Wall-associated receptor kinase, C-terminal	Pfam
ZmWAKL53	Zm00001d011629_P001	650	SM00220	serkin_6	364	634	IPR000719	Protein kinase domain	SMART
ZmWAKL35	Zm00001d036999_P001	593	PF07714	Protein tyrosine and serine/threonine kinase	478	592	IPR001245	Serine-threonine/tyrosine-protein kinase, catalytic domain	Pfam
ZmWAKL19	Zm00001d007745_P001	731	SM00220	serkin_6	416	725	IPR000719	Protein kinase domain	SMART
ZmWAKL32	Zm00001d035479_P001	650	G3DSA:3.30.200.20	Phosphorylase Kinase; domain 1	334	446	-	-	Gene3D
ZmWAKL02	Zm00001d031338_P002	1328	G3DSA:1.20.58.2190	-	515	616	-	-	Gene3D
ZmWAKL26	Zm00001d048631_P001	736	G3DSA:3.30.200.20	Phosphorylase Kinase; domain 1	410	513	-	-	Gene3D
ZmWAKL50	Zm00001d008586_P001	881	SSF56112	Protein kinase-like (PK-like)	676	855	IPR011009	Protein kinase-like domain superfamily	SUPERFAMILY
ZmWAKL02	Zm00001d031338_P002	1328	SSF143503	PUG domain-like	512	621	IPR036339	PUB-like domain superfamily	SUPERFAMILY
ZmWAKL58	Zm00001d026004_P001	668	SSF56112	Protein kinase-like (PK-like)	352	526	IPR011009	Protein kinase-like domain superfamily	SUPERFAMILY
ZmWAKL40	Zm00001d008458_P001	847	G3DSA:1.10.510.10	Transferase(Phosphotransferase) domain 1	775	846	-	-	Gene3D
ZmWAKL46	Zm00001d008488_P004	683	G3DSA:3.30.200.20	Phosphorylase Kinase; domain 1	344	455	-	-	Gene3D
ZmWAKL42	Zm00001d008467_P002	973	G3DSA:3.30.200.20	Phosphorylase Kinase; domain 1	378	488	-	-	Gene3D
ZmWAKL41	Zm00001d008462_P002	682	G3DSA:3.30.200.20	Phosphorylase Kinase; domain 1	345	454	-	-	Gene3D
ZmWAKL40	Zm00001d008458_P001	847	G3DSA:3.30.200.20	Phosphorylase Kinase; domain 1	317	428	-	-	Gene3D
ZmWAKL45	Zm00001d008485_P004	682	G3DSA:3.30.200.20	Phosphorylase Kinase; domain 1	341	454	-	-	Gene3D
ZmWAKL44	Zm00001d008477_P001	679	G3DSA:3.30.200.20	Phosphorylase Kinase; domain 1	338	451	-	-	Gene3D
ZmWAKL49	Zm00001d008585_P001	651	G3DSA:3.30.200.20	Phosphorylase Kinase; domain 1	293	390	-	-	Gene3D
ZmWAKL20	Zm00001d039920_P001	680	G3DSA:3.30.200.20	Phosphorylase Kinase; domain 1	310	416	-	-	Gene3D
ZmWAKL08	Zm00001d031466_P001	607	SM00220	serkin_6	285	556	IPR000719	Protein kinase domain	SMART
ZmWAKL14	Zm00001d003019_P002	1296	G3DSA:3.30.200.20	Phosphorylase Kinase; domain 1	946	1039	-	-	Gene3D
ZmWAKL56	Zm00001d024961_P001	685	G3DSA:3.30.200.20	Phosphorylase Kinase; domain 1	345	447	-	-	Gene3D
ZmWAKL06	Zm00001d031395_P001	749	SM00220	serkin_6	521	739	IPR000719	Protein kinase domain	SMART
ZmWAKL01	Zm00001d030942_P001	720	G3DSA:3.30.200.20	Phosphorylase Kinase; domain 1	330	443	-	-	Gene3D
ZmWAKL26	Zm00001d048631_P001	736	SM00220	serkin_6	438	713	IPR000719	Protein kinase domain	SMART
ZmWAKL15	Zm00001d003021_P001	760	G3DSA:3.30.200.20	Phosphorylase Kinase; domain 1	410	503	-	-	Gene3D
ZmWAKL16	Zm00001d003023_P001	760	G3DSA:3.30.200.20	Phosphorylase Kinase; domain 1	410	503	-	-	Gene3D
ZmWAKL23	Zm00001d040094_P002	668	G3DSA:3.30.200.20	Phosphorylase Kinase; domain 1	327	437	-	-	Gene3D
ZmWAKL50	Zm00001d008586_P001	881	G3DSA:1.10.510.10	Transferase(Phosphotransferase) domain 1	672	838	-	-	Gene3D
ZmWAKL29	Zm00001d054062_P001	779	G3DSA:3.30.200.20	Phosphorylase Kinase; domain 1	420	536	-	-	Gene3D
ZmWAKL17	Zm00001d003069_P001	703	G3DSA:3.30.200.20	Phosphorylase Kinase; domain 1	350	460	-	-	Gene3D
ZmWAKL50	Zm00001d008586_P001	881	G3DSA:3.30.200.20	Phosphorylase Kinase; domain 1	148	245	-	-	Gene3D
ZmWAKL14	Zm00001d003019_P002	1296	SM00220	serkin_6	376	654	IPR000719	Protein kinase domain	SMART
ZmWAKL51	Zm00001d010442_P001	800	G3DSA:3.30.200.20	Phosphorylase Kinase; domain 1	440	553	-	-	Gene3D
ZmWAKL53	Zm00001d011629_P001	650	G3DSA:3.30.200.20	Phosphorylase Kinase; domain 1	338	437	-	-	Gene3D
ZmWAKL39	Zm00001d008457_P001	618	G3DSA:3.30.200.20	Phosphorylase Kinase; domain 1	294	396	-	-	Gene3D
ZmWAKL29	Zm00001d054062_P001	779	SM00220	serkin_6	462	733	IPR000719	Protein kinase domain	SMART
ZmWAKL08	Zm00001d031466_P001	607	G3DSA:3.30.200.20	Phosphorylase Kinase; domain 1	249	359	-	-	Gene3D
ZmWAKL40	Zm00001d008458_P001	847	PF07714	Protein tyrosine and serine/threonine kinase	696	843	IPR001245	Serine-threonine/tyrosine-protein kinase, catalytic domain	Pfam
ZmWAKL39	Zm00001d008457_P001	618	SM00220	serkin_6	320	604	IPR000719	Protein kinase domain	SMART
ZmWAKL47	Zm00001d008489_P001	607	G3DSA:3.30.200.20	Phosphorylase Kinase; domain 1	299	397	-	-	Gene3D
ZmWAKL55	Zm00001d023563_P001	718	G3DSA:3.30.200.20	Phosphorylase Kinase; domain 1	384	488	-	-	Gene3D
ZmWAKL20	Zm00001d039920_P001	680	SM00220	serkin_6	336	637	IPR000719	Protein kinase domain	SMART
ZmWAKL43	Zm00001d008468_P001	607	G3DSA:3.30.200.20	Phosphorylase Kinase; domain 1	299	397	-	-	Gene3D
ZmWAKL02	Zm00001d031338_P002	1328	G3DSA:3.30.200.20	Phosphorylase Kinase; domain 1	964	1072	-	-	Gene3D
ZmWAKL57	Zm00001d024962_P001	570	G3DSA:3.30.200.20	Phosphorylase Kinase; domain 1	256	355	-	-	Gene3D
ZmWAKL25	Zm00001d043800_P003	1050	G3DSA:3.30.200.20	Phosphorylase Kinase; domain 1	707	810	-	-	Gene3D
ZmWAKL09	Zm00001d032356_P001	768	G3DSA:3.30.200.20	Phosphorylase Kinase; domain 1	403	517	-	-	Gene3D
ZmWAKL17	Zm00001d003069_P001	703	SM00220	serkin_6	385	667	IPR000719	Protein kinase domain	SMART
ZmWAKL30	Zm00001d017264_P001	768	SM00220	serkin_6	441	716	IPR000719	Protein kinase domain	SMART
ZmWAKL55	Zm00001d023563_P001	718	SM00220	serkin_6	413	714	IPR000719	Protein kinase domain	SMART
ZmWAKL38	Zm00001d020955_P001	755	G3DSA:3.30.200.20	Phosphorylase Kinase; domain 1	381	489	-	-	Gene3D
ZmWAKL31	Zm00001d018431_P001	767	G3DSA:3.30.200.20	Phosphorylase Kinase; domain 1	420	519	-	-	Gene3D
ZmWAKL03	Zm00001d031351_P001	842	G3DSA:3.30.200.20	Phosphorylase Kinase; domain 1	466	577	-	-	Gene3D
ZmWAKL27	Zm00001d050164_P001	651	G3DSA:3.30.200.20	Phosphorylase Kinase; domain 1	321	426	-	-	Gene3D
ZmWAKL16	Zm00001d003023_P001	760	SM00220	serkin_6	428	711	IPR000719	Protein kinase domain	SMART
ZmWAKL14	Zm00001d003019_P002	1296	SM00220	serkin_6	964	1247	IPR000719	Protein kinase domain	SMART
ZmWAKL15	Zm00001d003021_P001	760	SM00220	serkin_6	428	711	IPR000719	Protein kinase domain	SMART
ZmWAKL48	Zm00001d008581_P001	654	G3DSA:3.30.200.20	Phosphorylase Kinase; domain 1	295	400	-	-	Gene3D
ZmWAKL04	Zm00001d031366_P001	834	G3DSA:3.30.200.20	Phosphorylase Kinase; domain 1	458	569	-	-	Gene3D
ZmWAKL10	Zm00001d002039_P001	746	G3DSA:3.30.200.20	Phosphorylase Kinase; domain 1	389	499	-	-	Gene3D
ZmWAKL49	Zm00001d008585_P001	651	SM00220	serkin_6	316	586	IPR000719	Protein kinase domain	SMART
ZmWAKL52	Zm00001d011625_P001	718	G3DSA:3.30.200.20	Phosphorylase Kinase; domain 1	373	477	-	-	Gene3D
ZmWAKL36	Zm00001d037635_P001	760	G3DSA:3.30.200.20	Phosphorylase Kinase; domain 1	410	510	-	-	Gene3D
ZmWAKL35	Zm00001d036999_P001	593	G3DSA:1.10.510.10	Transferase(Phosphotransferase) domain 1	461	593	-	-	Gene3D
ZmWAKL28	Zm00001d053079_P001	1166	G3DSA:3.30.200.20	Phosphorylase Kinase; domain 1	794	911	-	-	Gene3D
ZmWAKL07	Zm00001d031407_P001	794	G3DSA:3.30.200.20	Phosphorylase Kinase; domain 1	418	529	-	-	Gene3D
ZmWAKL05	Zm00001d031372_P001	791	G3DSA:3.30.200.20	Phosphorylase Kinase; domain 1	415	526	-	-	Gene3D
ZmWAKL01	Zm00001d030942_P001	720	SM00220	serkin_6	356	650	IPR000719	Protein kinase domain	SMART
ZmWAKL06	Zm00001d031395_P001	749	G3DSA:3.30.200.20	Phosphorylase Kinase; domain 1	485	596	-	-	Gene3D
ZmWAKL30	Zm00001d017264_P001	768	G3DSA:3.30.200.20	Phosphorylase Kinase; domain 1	414	516	-	-	Gene3D
ZmWAKL33	Zm00001d036261_P001	810	G3DSA:3.30.200.20	Phosphorylase Kinase; domain 1	439	549	-	-	Gene3D
ZmWAKL22	Zm00001d039931_P002	853	G3DSA:3.30.200.20	Phosphorylase Kinase; domain 1	496	600	-	-	Gene3D
ZmWAKL12	Zm00001d002447_P002	856	G3DSA:3.30.200.20	Phosphorylase Kinase; domain 1	493	602	-	-	Gene3D
ZmWAKL34	Zm00001d036263_P001	472	G3DSA:3.30.200.20	Phosphorylase Kinase; domain 1	100	211	-	-	Gene3D
ZmWAKL14	Zm00001d003019_P002	1296	G3DSA:3.30.200.20	Phosphorylase Kinase; domain 1	344	451	-	-	Gene3D
ZmWAKL37	Zm00001d038915_P001	699	G3DSA:3.30.200.20	Phosphorylase Kinase; domain 1	334	438	-	-	Gene3D
ZmWAKL35	Zm00001d036999_P001	593	SSF56112	Protein kinase-like (PK-like)	459	591	IPR011009	Protein kinase-like domain superfamily	SUPERFAMILY
ZmWAKL23	Zm00001d040094_P002	668	SM00220	serkin_6	363	630	IPR000719	Protein kinase domain	SMART
ZmWAKL50	Zm00001d008586_P001	881	SM00220	serkin_6	171	417	IPR000719	Protein kinase domain	SMART
ZmWAKL18	Zm00001d003070_P001	695	G3DSA:3.30.200.20	Phosphorylase Kinase; domain 1	339	450	-	-	Gene3D
ZmWAKL11	Zm00001d002446_P001	733	G3DSA:3.30.200.20	Phosphorylase Kinase; domain 1	362	475	-	-	Gene3D
ZmWAKL54	Zm00001d045190_P002	772	G3DSA:3.30.200.20	Phosphorylase Kinase; domain 1	408	519	-	-	Gene3D
ZmWAKL51	Zm00001d010442_P001	800	SM00220	serkin_6	479	750	IPR000719	Protein kinase domain	SMART
ZmWAKL24	Zm00001d041873_P001	887	G3DSA:3.30.200.20	Phosphorylase Kinase; domain 1	508	622	-	-	Gene3D
ZmWAKL21	Zm00001d039926_P001	677	G3DSA:3.30.200.20	Phosphorylase Kinase; domain 1	321	425	-	-	Gene3D
ZmWAKL13	Zm00001d002979_P001	810	G3DSA:3.30.200.20	Phosphorylase Kinase; domain 1	438	548	-	-	Gene3D
ZmWAKL10	Zm00001d002039_P001	746	SM00220	serkin_6	424	697	IPR000719	Protein kinase domain	SMART
ZmWAKL13	Zm00001d002979_P001	810	SM00220	serkin_6	473	752	IPR000719	Protein kinase domain	SMART
ZmWAKL56	Zm00001d024961_P001	685	SM00220	serkin_6	372	640	IPR000719	Protein kinase domain	SMART
ZmWAKL54	Zm00001d045190_P002	772	SM00220	serkin_6	442	728	IPR000719	Protein kinase domain	SMART
ZmWAKL42	Zm00001d008467_P002	973	SM00220	serkin_6	413	688	IPR000719	Protein kinase domain	SMART
ZmWAKL46	Zm00001d008488_P004	683	SM00220	serkin_6	380	648	IPR000719	Protein kinase domain	SMART
ZmWAKL27	Zm00001d050164_P001	651	SM00220	serkin_6	351	630	IPR000719	Protein kinase domain	SMART
ZmWAKL07	Zm00001d031407_P001	794	SM00220	serkin_6	454	728	IPR000719	Protein kinase domain	SMART
ZmWAKL04	Zm00001d031366_P001	834	SM00220	serkin_6	494	768	IPR000719	Protein kinase domain	SMART
ZmWAKL24	Zm00001d041873_P001	887	SM00220	serkin_6	547	821	IPR000719	Protein kinase domain	SMART
ZmWAKL03	Zm00001d031351_P001	842	SM00220	serkin_6	502	776	IPR000719	Protein kinase domain	SMART
ZmWAKL31	Zm00001d018431_P001	767	SM00220	serkin_6	444	726	IPR000719	Protein kinase domain	SMART
ZmWAKL41	Zm00001d008462_P002	682	SM00220	serkin_6	379	647	IPR000719	Protein kinase domain	SMART
ZmWAKL05	Zm00001d031372_P001	791	SM00220	serkin_6	451	725	IPR000719	Protein kinase domain	SMART
ZmWAKL18	Zm00001d003070_P001	695	SM00220	serkin_6	375	646	IPR000719	Protein kinase domain	SMART
ZmWAKL28	Zm00001d053079_P001	1166	SM00220	serkin_6	836	1103	IPR000719	Protein kinase domain	SMART
ZmWAKL33	Zm00001d036261_P001	810	SM00220	serkin_6	474	749	IPR000719	Protein kinase domain	SMART
ZmWAKL34	Zm00001d036263_P001	472	SM00220	serkin_6	136	411	IPR000719	Protein kinase domain	SMART
ZmWAKL38	Zm00001d020955_P001	755	SM00220	serkin_6	412	695	IPR000719	Protein kinase domain	SMART
ZmWAKL19	Zm00001d007745_P001	731	PF07714	Protein tyrosine and serine/threonine kinase	419	719	IPR001245	Serine-threonine/tyrosine-protein kinase, catalytic domain	Pfam
ZmWAKL36	Zm00001d037635_P001	760	SM00220	serkin_6	435	710	IPR000719	Protein kinase domain	SMART
ZmWAKL45	Zm00001d008485_P004	682	SM00220	serkin_6	379	647	IPR000719	Protein kinase domain	SMART
ZmWAKL37	Zm00001d038915_P001	699	SM00220	serkin_6	362	639	IPR000719	Protein kinase domain	SMART
ZmWAKL40	Zm00001d008458_P001	847	SM00220	serkin_6	353	621	IPR000719	Protein kinase domain	SMART
ZmWAKL44	Zm00001d008477_P001	679	SM00220	serkin_6	376	644	IPR000719	Protein kinase domain	SMART
ZmWAKL52	Zm00001d011625_P001	718	SM00220	serkin_6	401	675	IPR000719	Protein kinase domain	SMART
ZmWAKL32	Zm00001d035479_P001	650	SM00220	serkin_6	352	644	IPR000719	Protein kinase domain	SMART
ZmWAKL25	Zm00001d043800_P003	1050	SM00220	serkin_6	734	1011	IPR000719	Protein kinase domain	SMART
ZmWAKL09	Zm00001d032356_P001	768	SM00220	serkin_6	442	711	IPR000719	Protein kinase domain	SMART
ZmWAKL02	Zm00001d031338_P002	1328	SM00220	serkin_6	997	1268	IPR000719	Protein kinase domain	SMART
ZmWAKL11	Zm00001d002446_P001	733	SM00220	serkin_6	400	671	IPR000719	Protein kinase domain	SMART
ZmWAKL43	Zm00001d008468_P001	607	SM00220	serkin_6	323	592	IPR000719	Protein kinase domain	SMART
ZmWAKL47	Zm00001d008489_P001	607	SM00220	serkin_6	323	592	IPR000719	Protein kinase domain	SMART
ZmWAKL21	Zm00001d039926_P001	677	SM00220	serkin_6	348	636	IPR000719	Protein kinase domain	SMART
ZmWAKL01	Zm00001d030942_P001	720	PF07714	Protein tyrosine and serine/threonine kinase	359	591	IPR001245	Serine-threonine/tyrosine-protein kinase, catalytic domain	Pfam
ZmWAKL26	Zm00001d048631_P001	736	PF07714	Protein tyrosine and serine/threonine kinase	443	710	IPR001245	Serine-threonine/tyrosine-protein kinase, catalytic domain	Pfam
ZmWAKL02	Zm00001d031338_P002	1328	PF08325	WLM domain	151	296	IPR013536	WLM domain	Pfam
ZmWAKL55	Zm00001d023563_P001	718	PF00069	Protein kinase domain	414	702	IPR000719	Protein kinase domain	Pfam
ZmWAKL57	Zm00001d024962_P001	570	SM00220	serkin_6	281	555	IPR000719	Protein kinase domain	SMART
ZmWAKL14	Zm00001d003019_P002	1296	PF00069	Protein kinase domain	378	590	IPR000719	Protein kinase domain	Pfam
ZmWAKL29	Zm00001d054062_P001	779	PF07714	Protein tyrosine and serine/threonine kinase	466	727	IPR001245	Serine-threonine/tyrosine-protein kinase, catalytic domain	Pfam
ZmWAKL14	Zm00001d003019_P002	1296	G3DSA:1.10.510.10	Transferase(Phosphotransferase) domain 1	452	646	-	-	Gene3D
ZmWAKL12	Zm00001d002447_P002	856	SM00220	serkin_6	527	797	IPR000719	Protein kinase domain	SMART
ZmWAKL40	Zm00001d008458_P001	847	SSF56112	Protein kinase-like (PK-like)	679	843	IPR011009	Protein kinase-like domain superfamily	SUPERFAMILY
ZmWAKL02	Zm00001d031338_P002	1328	cd10463	PUB_WLM	519	617	-	-	CDD
ZmWAKL06	Zm00001d031395_P001	749	G3DSA:1.10.510.10	Transferase(Phosphotransferase) domain 1	597	745	-	-	Gene3D
ZmWAKL06	Zm00001d031395_P001	749	PF00069	Protein kinase domain	523	724	IPR000719	Protein kinase domain	Pfam
ZmWAKL20	Zm00001d039920_P001	680	PF07714	Protein tyrosine and serine/threonine kinase	338	548	IPR001245	Serine-threonine/tyrosine-protein kinase, catalytic domain	Pfam
ZmWAKL37	Zm00001d038915_P001	699	PF07714	Protein tyrosine and serine/threonine kinase	367	635	IPR001245	Serine-threonine/tyrosine-protein kinase, catalytic domain	Pfam
ZmWAKL22	Zm00001d039931_P002	853	SM00220	serkin_6	524	799	IPR000719	Protein kinase domain	SMART
ZmWAKL08	Zm00001d031466_P001	607	PF07714	Protein tyrosine and serine/threonine kinase	288	550	IPR001245	Serine-threonine/tyrosine-protein kinase, catalytic domain	Pfam
ZmWAKL21	Zm00001d039926_P001	677	PF00069	Protein kinase domain	349	625	IPR000719	Protein kinase domain	Pfam
ZmWAKL53	Zm00001d011629_P001	650	PF07714	Protein tyrosine and serine/threonine kinase	368	634	IPR001245	Serine-threonine/tyrosine-protein kinase, catalytic domain	Pfam
ZmWAKL48	Zm00001d008581_P001	654	SM00220	serkin_6	324	599	IPR000719	Protein kinase domain	SMART
ZmWAKL52	Zm00001d011625_P001	718	PF07714	Protein tyrosine and serine/threonine kinase	404	674	IPR001245	Serine-threonine/tyrosine-protein kinase, catalytic domain	Pfam
ZmWAKL30	Zm00001d017264_P001	768	PF00069	Protein kinase domain	443	711	IPR000719	Protein kinase domain	Pfam
ZmWAKL13	Zm00001d002979_P001	810	PF00069	Protein kinase domain	474	745	IPR000719	Protein kinase domain	Pfam
ZmWAKL25	Zm00001d043800_P003	1050	PF07714	Protein tyrosine and serine/threonine kinase	737	1007	IPR001245	Serine-threonine/tyrosine-protein kinase, catalytic domain	Pfam
ZmWAKL14	Zm00001d003019_P002	1296	PF00069	Protein kinase domain	964	1232	IPR000719	Protein kinase domain	Pfam
ZmWAKL51	Zm00001d010442_P001	800	PF00069	Protein kinase domain	480	740	IPR000719	Protein kinase domain	Pfam
ZmWAKL15	Zm00001d003021_P001	760	PF00069	Protein kinase domain	428	696	IPR000719	Protein kinase domain	Pfam
ZmWAKL50	Zm00001d008586_P001	881	G3DSA:1.10.510.10	Transferase(Phosphotransferase) domain 1	246	425	-	-	Gene3D
ZmWAKL16	Zm00001d003023_P001	760	PF00069	Protein kinase domain	428	696	IPR000719	Protein kinase domain	Pfam
ZmWAKL09	Zm00001d032356_P001	768	PF00069	Protein kinase domain	443	704	IPR000719	Protein kinase domain	Pfam
ZmWAKL39	Zm00001d008457_P001	618	PF07714	Protein tyrosine and serine/threonine kinase	322	597	IPR001245	Serine-threonine/tyrosine-protein kinase, catalytic domain	Pfam
ZmWAKL32	Zm00001d035479_P001	650	PF00069	Protein kinase domain	354	638	IPR000719	Protein kinase domain	Pfam
ZmWAKL54	Zm00001d045190_P002	772	PF00069	Protein kinase domain	443	711	IPR000719	Protein kinase domain	Pfam
ZmWAKL17	Zm00001d003069_P001	703	PF00069	Protein kinase domain	385	652	IPR000719	Protein kinase domain	Pfam
ZmWAKL49	Zm00001d008585_P001	651	PF00069	Protein kinase domain	321	584	IPR000719	Protein kinase domain	Pfam
ZmWAKL27	Zm00001d050164_P001	651	PF00069	Protein kinase domain	352	625	IPR000719	Protein kinase domain	Pfam
ZmWAKL24	Zm00001d041873_P001	887	PF00069	Protein kinase domain	550	814	IPR000719	Protein kinase domain	Pfam
ZmWAKL10	Zm00001d002039_P001	746	PF00069	Protein kinase domain	425	689	IPR000719	Protein kinase domain	Pfam
ZmWAKL05	Zm00001d031372_P001	791	PF00069	Protein kinase domain	453	718	IPR000719	Protein kinase domain	Pfam
ZmWAKL03	Zm00001d031351_P001	842	PF00069	Protein kinase domain	504	769	IPR000719	Protein kinase domain	Pfam
ZmWAKL18	Zm00001d003070_P001	695	PF00069	Protein kinase domain	377	639	IPR000719	Protein kinase domain	Pfam
ZmWAKL07	Zm00001d031407_P001	794	PF00069	Protein kinase domain	456	721	IPR000719	Protein kinase domain	Pfam
ZmWAKL04	Zm00001d031366_P001	834	PF00069	Protein kinase domain	496	761	IPR000719	Protein kinase domain	Pfam
ZmWAKL38	Zm00001d020955_P001	755	PF00069	Protein kinase domain	414	680	IPR000719	Protein kinase domain	Pfam
ZmWAKL23	Zm00001d040094_P002	668	PF00069	Protein kinase domain	366	627	IPR000719	Protein kinase domain	Pfam
ZmWAKL22	Zm00001d039931_P002	853	PF00069	Protein kinase domain	525	793	IPR000719	Protein kinase domain	Pfam
ZmWAKL48	Zm00001d008581_P001	654	PF00069	Protein kinase domain	325	594	IPR000719	Protein kinase domain	Pfam
ZmWAKL33	Zm00001d036261_P001	810	PF00069	Protein kinase domain	475	740	IPR000719	Protein kinase domain	Pfam
ZmWAKL43	Zm00001d008468_P001	607	PF00069	Protein kinase domain	325	590	IPR000719	Protein kinase domain	Pfam
ZmWAKL47	Zm00001d008489_P001	607	PF00069	Protein kinase domain	325	590	IPR000719	Protein kinase domain	Pfam
ZmWAKL31	Zm00001d018431_P001	767	PF07714	Protein tyrosine and serine/threonine kinase	447	714	IPR001245	Serine-threonine/tyrosine-protein kinase, catalytic domain	Pfam
ZmWAKL20	Zm00001d039920_P001	680	G3DSA:1.10.510.10	Transferase(Phosphotransferase) domain 1	417	637	-	-	Gene3D
ZmWAKL34	Zm00001d036263_P001	472	PF00069	Protein kinase domain	137	402	IPR000719	Protein kinase domain	Pfam
ZmWAKL39	Zm00001d008457_P001	618	G3DSA:1.10.510.10	Transferase(Phosphotransferase) domain 1	397	606	-	-	Gene3D
ZmWAKL42	Zm00001d008467_P002	973	PF00069	Protein kinase domain	416	678	IPR000719	Protein kinase domain	Pfam
ZmWAKL50	Zm00001d008586_P001	881	PF00069	Protein kinase domain	174	384	IPR000719	Protein kinase domain	Pfam
ZmWAKL46	Zm00001d008488_P004	683	PF00069	Protein kinase domain	383	646	IPR000719	Protein kinase domain	Pfam
ZmWAKL11	Zm00001d002446_P001	733	PF00069	Protein kinase domain	401	661	IPR000719	Protein kinase domain	Pfam
ZmWAKL57	Zm00001d024962_P001	570	PF00069	Protein kinase domain	283	553	IPR000719	Protein kinase domain	Pfam
ZmWAKL56	Zm00001d024961_P001	685	PF00069	Protein kinase domain	375	638	IPR000719	Protein kinase domain	Pfam
ZmWAKL53	Zm00001d011629_P001	650	G3DSA:1.10.510.10	Transferase(Phosphotransferase) domain 1	438	643	-	-	Gene3D
ZmWAKL55	Zm00001d023563_P001	718	G3DSA:1.10.510.10	Transferase(Phosphotransferase) domain 1	489	717	-	-	Gene3D
ZmWAKL41	Zm00001d008462_P002	682	PF00069	Protein kinase domain	382	645	IPR000719	Protein kinase domain	Pfam
ZmWAKL40	Zm00001d008458_P001	847	PF00069	Protein kinase domain	356	619	IPR000719	Protein kinase domain	Pfam
ZmWAKL26	Zm00001d048631_P001	736	G3DSA:1.10.510.10	Transferase(Phosphotransferase) domain 1	515	724	-	-	Gene3D
ZmWAKL02	Zm00001d031338_P002	1328	PF07714	Protein tyrosine and serine/threonine kinase	1000	1264	IPR001245	Serine-threonine/tyrosine-protein kinase, catalytic domain	Pfam
ZmWAKL28	Zm00001d053079_P001	1166	PF07714	Protein tyrosine and serine/threonine kinase	839	1102	IPR001245	Serine-threonine/tyrosine-protein kinase, catalytic domain	Pfam
ZmWAKL45	Zm00001d008485_P004	682	PF00069	Protein kinase domain	382	645	IPR000719	Protein kinase domain	Pfam
ZmWAKL12	Zm00001d002447_P002	856	PF00069	Protein kinase domain	527	790	IPR000719	Protein kinase domain	Pfam
ZmWAKL19	Zm00001d007745_P001	731	G3DSA:1.10.510.10	Transferase(Phosphotransferase) domain 1	516	725	-	-	Gene3D
ZmWAKL44	Zm00001d008477_P001	679	PF00069	Protein kinase domain	379	642	IPR000719	Protein kinase domain	Pfam
ZmWAKL14	Zm00001d003019_P002	1296	G3DSA:1.10.510.10	Transferase(Phosphotransferase) domain 1	1040	1249	-	-	Gene3D
ZmWAKL21	Zm00001d039926_P001	677	G3DSA:1.10.510.10	Transferase(Phosphotransferase) domain 1	426	657	-	-	Gene3D
ZmWAKL15	Zm00001d003021_P001	760	G3DSA:1.10.510.10	Transferase(Phosphotransferase) domain 1	504	713	-	-	Gene3D
ZmWAKL43	Zm00001d008468_P001	607	G3DSA:1.10.510.10	Transferase(Phosphotransferase) domain 1	398	601	-	-	Gene3D
ZmWAKL47	Zm00001d008489_P001	607	G3DSA:1.10.510.10	Transferase(Phosphotransferase) domain 1	398	601	-	-	Gene3D
ZmWAKL36	Zm00001d037635_P001	760	PF07714	Protein tyrosine and serine/threonine kinase	437	699	IPR001245	Serine-threonine/tyrosine-protein kinase, catalytic domain	Pfam
ZmWAKL42	Zm00001d008467_P002	973	G3DSA:1.10.510.10	Transferase(Phosphotransferase) domain 1	489	688	-	-	Gene3D
ZmWAKL16	Zm00001d003023_P001	760	G3DSA:1.10.510.10	Transferase(Phosphotransferase) domain 1	504	715	-	-	Gene3D
ZmWAKL37	Zm00001d038915_P001	699	G3DSA:1.10.510.10	Transferase(Phosphotransferase) domain 1	439	644	-	-	Gene3D
ZmWAKL01	Zm00001d030942_P001	720	G3DSA:1.10.510.10	Transferase(Phosphotransferase) domain 1	444	661	-	-	Gene3D
ZmWAKL49	Zm00001d008585_P001	651	G3DSA:1.10.510.10	Transferase(Phosphotransferase) domain 1	391	603	-	-	Gene3D
ZmWAKL56	Zm00001d024961_P001	685	G3DSA:1.10.510.10	Transferase(Phosphotransferase) domain 1	448	646	-	-	Gene3D
ZmWAKL52	Zm00001d011625_P001	718	G3DSA:1.10.510.10	Transferase(Phosphotransferase) domain 1	478	684	-	-	Gene3D
ZmWAKL25	Zm00001d043800_P003	1050	G3DSA:1.10.510.10	Transferase(Phosphotransferase) domain 1	811	1022	-	-	Gene3D
ZmWAKL10	Zm00001d002039_P001	746	G3DSA:1.10.510.10	Transferase(Phosphotransferase) domain 1	500	712	-	-	Gene3D
ZmWAKL17	Zm00001d003069_P001	703	G3DSA:1.10.510.10	Transferase(Phosphotransferase) domain 1	461	670	-	-	Gene3D
ZmWAKL54	Zm00001d045190_P002	772	G3DSA:1.10.510.10	Transferase(Phosphotransferase) domain 1	520	733	-	-	Gene3D
ZmWAKL23	Zm00001d040094_P002	668	G3DSA:1.10.510.10	Transferase(Phosphotransferase) domain 1	438	637	-	-	Gene3D
ZmWAKL33	Zm00001d036261_P001	810	G3DSA:1.10.510.10	Transferase(Phosphotransferase) domain 1	550	770	-	-	Gene3D
ZmWAKL32	Zm00001d035479_P001	650	G3DSA:1.10.510.10	Transferase(Phosphotransferase) domain 1	447	649	-	-	Gene3D
ZmWAKL30	Zm00001d017264_P001	768	G3DSA:1.10.510.10	Transferase(Phosphotransferase) domain 1	517	731	-	-	Gene3D
ZmWAKL34	Zm00001d036263_P001	472	G3DSA:1.10.510.10	Transferase(Phosphotransferase) domain 1	212	432	-	-	Gene3D
ZmWAKL57	Zm00001d024962_P001	570	G3DSA:1.10.510.10	Transferase(Phosphotransferase) domain 1	356	564	-	-	Gene3D
ZmWAKL45	Zm00001d008485_P004	682	G3DSA:1.10.510.10	Transferase(Phosphotransferase) domain 1	455	656	-	-	Gene3D
ZmWAKL44	Zm00001d008477_P001	679	G3DSA:1.10.510.10	Transferase(Phosphotransferase) domain 1	452	651	-	-	Gene3D
ZmWAKL24	Zm00001d041873_P001	887	G3DSA:1.10.510.10	Transferase(Phosphotransferase) domain 1	623	843	-	-	Gene3D
ZmWAKL05	Zm00001d031372_P001	791	G3DSA:1.10.510.10	Transferase(Phosphotransferase) domain 1	527	741	-	-	Gene3D
ZmWAKL46	Zm00001d008488_P004	683	G3DSA:1.10.510.10	Transferase(Phosphotransferase) domain 1	456	656	-	-	Gene3D
ZmWAKL41	Zm00001d008462_P002	682	G3DSA:1.10.510.10	Transferase(Phosphotransferase) domain 1	455	655	-	-	Gene3D
ZmWAKL40	Zm00001d008458_P001	847	G3DSA:1.10.510.10	Transferase(Phosphotransferase) domain 1	429	629	-	-	Gene3D
ZmWAKL29	Zm00001d054062_P001	779	G3DSA:1.10.510.10	Transferase(Phosphotransferase) domain 1	537	754	-	-	Gene3D
ZmWAKL48	Zm00001d008581_P001	654	G3DSA:1.10.510.10	Transferase(Phosphotransferase) domain 1	401	613	-	-	Gene3D
ZmWAKL13	Zm00001d002979_P001	810	G3DSA:1.10.510.10	Transferase(Phosphotransferase) domain 1	549	764	-	-	Gene3D
ZmWAKL22	Zm00001d039931_P002	853	G3DSA:1.10.510.10	Transferase(Phosphotransferase) domain 1	601	810	-	-	Gene3D
ZmWAKL04	Zm00001d031366_P001	834	G3DSA:1.10.510.10	Transferase(Phosphotransferase) domain 1	570	783	-	-	Gene3D
ZmWAKL07	Zm00001d031407_P001	794	G3DSA:1.10.510.10	Transferase(Phosphotransferase) domain 1	530	744	-	-	Gene3D
ZmWAKL09	Zm00001d032356_P001	768	G3DSA:1.10.510.10	Transferase(Phosphotransferase) domain 1	518	728	-	-	Gene3D
ZmWAKL08	Zm00001d031466_P001	607	G3DSA:1.10.510.10	Transferase(Phosphotransferase) domain 1	360	576	-	-	Gene3D
ZmWAKL18	Zm00001d003070_P001	695	G3DSA:1.10.510.10	Transferase(Phosphotransferase) domain 1	451	666	-	-	Gene3D
ZmWAKL12	Zm00001d002447_P002	856	G3DSA:1.10.510.10	Transferase(Phosphotransferase) domain 1	603	824	-	-	Gene3D
ZmWAKL36	Zm00001d037635_P001	760	G3DSA:1.10.510.10	Transferase(Phosphotransferase) domain 1	511	726	-	-	Gene3D
ZmWAKL03	Zm00001d031351_P001	842	G3DSA:1.10.510.10	Transferase(Phosphotransferase) domain 1	578	791	-	-	Gene3D
ZmWAKL27	Zm00001d050164_P001	651	G3DSA:1.10.510.10	Transferase(Phosphotransferase) domain 1	427	645	-	-	Gene3D
ZmWAKL38	Zm00001d020955_P001	755	G3DSA:1.10.510.10	Transferase(Phosphotransferase) domain 1	490	701	-	-	Gene3D
ZmWAKL51	Zm00001d010442_P001	800	G3DSA:1.10.510.10	Transferase(Phosphotransferase) domain 1	554	772	-	-	Gene3D
ZmWAKL28	Zm00001d053079_P001	1166	G3DSA:1.10.510.10	Transferase(Phosphotransferase) domain 1	912	1131	-	-	Gene3D
ZmWAKL31	Zm00001d018431_P001	767	G3DSA:1.10.510.10	Transferase(Phosphotransferase) domain 1	520	736	-	-	Gene3D
ZmWAKL11	Zm00001d002446_P001	733	G3DSA:1.10.510.10	Transferase(Phosphotransferase) domain 1	476	691	-	-	Gene3D
ZmWAKL02	Zm00001d031338_P002	1328	G3DSA:1.10.510.10	Transferase(Phosphotransferase) domain 1	1073	1288	-	-	Gene3D
ZmWAKL19	Zm00001d007745_P001	731	SSF56112	Protein kinase-like (PK-like)	398	719	IPR011009	Protein kinase-like domain superfamily	SUPERFAMILY
ZmWAKL26	Zm00001d048631_P001	736	SSF56112	Protein kinase-like (PK-like)	443	716	IPR011009	Protein kinase-like domain superfamily	SUPERFAMILY
ZmWAKL32	Zm00001d035479_P001	650	SSF56112	Protein kinase-like (PK-like)	354	639	IPR011009	Protein kinase-like domain superfamily	SUPERFAMILY
ZmWAKL20	Zm00001d039920_P001	680	SSF56112	Protein kinase-like (PK-like)	319	630	IPR011009	Protein kinase-like domain superfamily	SUPERFAMILY
ZmWAKL39	Zm00001d008457_P001	618	SSF56112	Protein kinase-like (PK-like)	296	597	IPR011009	Protein kinase-like domain superfamily	SUPERFAMILY
ZmWAKL01	Zm00001d030942_P001	720	SSF56112	Protein kinase-like (PK-like)	335	647	IPR011009	Protein kinase-like domain superfamily	SUPERFAMILY
ZmWAKL50	Zm00001d008586_P001	881	SSF56112	Protein kinase-like (PK-like)	150	389	IPR011009	Protein kinase-like domain superfamily	SUPERFAMILY
ZmWAKL53	Zm00001d011629_P001	650	SSF56112	Protein kinase-like (PK-like)	344	635	IPR011009	Protein kinase-like domain superfamily	SUPERFAMILY
ZmWAKL55	Zm00001d023563_P001	718	SSF56112	Protein kinase-like (PK-like)	395	705	IPR011009	Protein kinase-like domain superfamily	SUPERFAMILY
ZmWAKL14	Zm00001d003019_P002	1296	SSF56112	Protein kinase-like (PK-like)	361	607	IPR011009	Protein kinase-like domain superfamily	SUPERFAMILY
ZmWAKL06	Zm00001d031395_P001	749	SSF56112	Protein kinase-like (PK-like)	506	724	IPR011009	Protein kinase-like domain superfamily	SUPERFAMILY
ZmWAKL16	Zm00001d003023_P001	760	SSF56112	Protein kinase-like (PK-like)	412	698	IPR011009	Protein kinase-like domain superfamily	SUPERFAMILY
ZmWAKL14	Zm00001d003019_P002	1296	SSF56112	Protein kinase-like (PK-like)	948	1234	IPR011009	Protein kinase-like domain superfamily	SUPERFAMILY
ZmWAKL15	Zm00001d003021_P001	760	SSF56112	Protein kinase-like (PK-like)	412	698	IPR011009	Protein kinase-like domain superfamily	SUPERFAMILY
ZmWAKL17	Zm00001d003069_P001	703	SSF56112	Protein kinase-like (PK-like)	369	654	IPR011009	Protein kinase-like domain superfamily	SUPERFAMILY
ZmWAKL42	Zm00001d008467_P002	973	SSF56112	Protein kinase-like (PK-like)	394	679	IPR011009	Protein kinase-like domain superfamily	SUPERFAMILY
ZmWAKL47	Zm00001d008489_P001	607	SSF56112	Protein kinase-like (PK-like)	304	592	IPR011009	Protein kinase-like domain superfamily	SUPERFAMILY
ZmWAKL29	Zm00001d054062_P001	779	SSF56112	Protein kinase-like (PK-like)	445	728	IPR011009	Protein kinase-like domain superfamily	SUPERFAMILY
ZmWAKL43	Zm00001d008468_P001	607	SSF56112	Protein kinase-like (PK-like)	303	592	IPR011009	Protein kinase-like domain superfamily	SUPERFAMILY
ZmWAKL49	Zm00001d008585_P001	651	SSF56112	Protein kinase-like (PK-like)	303	586	IPR011009	Protein kinase-like domain superfamily	SUPERFAMILY
ZmWAKL10	Zm00001d002039_P001	746	SSF56112	Protein kinase-like (PK-like)	408	691	IPR011009	Protein kinase-like domain superfamily	SUPERFAMILY
ZmWAKL21	Zm00001d039926_P001	677	SSF56112	Protein kinase-like (PK-like)	334	638	IPR011009	Protein kinase-like domain superfamily	SUPERFAMILY
ZmWAKL51	Zm00001d010442_P001	800	SSF56112	Protein kinase-like (PK-like)	460	744	IPR011009	Protein kinase-like domain superfamily	SUPERFAMILY
ZmWAKL23	Zm00001d040094_P002	668	SSF56112	Protein kinase-like (PK-like)	342	630	IPR011009	Protein kinase-like domain superfamily	SUPERFAMILY
ZmWAKL08	Zm00001d031466_P001	607	SSF56112	Protein kinase-like (PK-like)	266	551	IPR011009	Protein kinase-like domain superfamily	SUPERFAMILY
ZmWAKL25	Zm00001d043800_P003	1050	SSF56112	Protein kinase-like (PK-like)	713	1012	IPR011009	Protein kinase-like domain superfamily	SUPERFAMILY
ZmWAKL54	Zm00001d045190_P002	772	SSF56112	Protein kinase-like (PK-like)	426	714	IPR011009	Protein kinase-like domain superfamily	SUPERFAMILY
ZmWAKL56	Zm00001d024961_P001	685	SSF56112	Protein kinase-like (PK-like)	350	641	IPR011009	Protein kinase-like domain superfamily	SUPERFAMILY
ZmWAKL27	Zm00001d050164_P001	651	SSF56112	Protein kinase-like (PK-like)	335	627	IPR011009	Protein kinase-like domain superfamily	SUPERFAMILY
ZmWAKL37	Zm00001d038915_P001	699	SSF56112	Protein kinase-like (PK-like)	341	639	IPR011009	Protein kinase-like domain superfamily	SUPERFAMILY
ZmWAKL30	Zm00001d017264_P001	768	SSF56112	Protein kinase-like (PK-like)	421	713	IPR011009	Protein kinase-like domain superfamily	SUPERFAMILY
ZmWAKL05	Zm00001d031372_P001	791	SSF56112	Protein kinase-like (PK-like)	436	729	IPR011009	Protein kinase-like domain superfamily	SUPERFAMILY
ZmWAKL44	Zm00001d008477_P001	679	SSF56112	Protein kinase-like (PK-like)	355	644	IPR011009	Protein kinase-like domain superfamily	SUPERFAMILY
ZmWAKL13	Zm00001d002979_P001	810	SSF56112	Protein kinase-like (PK-like)	455	750	IPR011009	Protein kinase-like domain superfamily	SUPERFAMILY
ZmWAKL40	Zm00001d008458_P001	847	SSF56112	Protein kinase-like (PK-like)	333	621	IPR011009	Protein kinase-like domain superfamily	SUPERFAMILY
ZmWAKL38	Zm00001d020955_P001	755	SSF56112	Protein kinase-like (PK-like)	394	682	IPR011009	Protein kinase-like domain superfamily	SUPERFAMILY
ZmWAKL22	Zm00001d039931_P002	853	SSF56112	Protein kinase-like (PK-like)	509	810	IPR011009	Protein kinase-like domain superfamily	SUPERFAMILY
ZmWAKL46	Zm00001d008488_P004	683	SSF56112	Protein kinase-like (PK-like)	360	648	IPR011009	Protein kinase-like domain superfamily	SUPERFAMILY
ZmWAKL45	Zm00001d008485_P004	682	SSF56112	Protein kinase-like (PK-like)	360	647	IPR011009	Protein kinase-like domain superfamily	SUPERFAMILY
ZmWAKL41	Zm00001d008462_P002	682	SSF56112	Protein kinase-like (PK-like)	359	647	IPR011009	Protein kinase-like domain superfamily	SUPERFAMILY
ZmWAKL52	Zm00001d011625_P001	718	SSF56112	Protein kinase-like (PK-like)	380	678	IPR011009	Protein kinase-like domain superfamily	SUPERFAMILY
ZmWAKL04	Zm00001d031366_P001	834	SSF56112	Protein kinase-like (PK-like)	479	773	IPR011009	Protein kinase-like domain superfamily	SUPERFAMILY
ZmWAKL03	Zm00001d031351_P001	842	SSF56112	Protein kinase-like (PK-like)	487	780	IPR011009	Protein kinase-like domain superfamily	SUPERFAMILY
ZmWAKL07	Zm00001d031407_P001	794	SSF56112	Protein kinase-like (PK-like)	439	732	IPR011009	Protein kinase-like domain superfamily	SUPERFAMILY
ZmWAKL48	Zm00001d008581_P001	654	SSF56112	Protein kinase-like (PK-like)	309	630	IPR011009	Protein kinase-like domain superfamily	SUPERFAMILY
ZmWAKL57	Zm00001d024962_P001	570	SSF56112	Protein kinase-like (PK-like)	261	555	IPR011009	Protein kinase-like domain superfamily	SUPERFAMILY
ZmWAKL09	Zm00001d032356_P001	768	SSF56112	Protein kinase-like (PK-like)	427	707	IPR011009	Protein kinase-like domain superfamily	SUPERFAMILY
ZmWAKL24	Zm00001d041873_P001	887	SSF56112	Protein kinase-like (PK-like)	530	818	IPR011009	Protein kinase-like domain superfamily	SUPERFAMILY
ZmWAKL36	Zm00001d037635_P001	760	SSF56112	Protein kinase-like (PK-like)	420	701	IPR011009	Protein kinase-like domain superfamily	SUPERFAMILY
ZmWAKL31	Zm00001d018431_P001	767	SSF56112	Protein kinase-like (PK-like)	428	730	IPR011009	Protein kinase-like domain superfamily	SUPERFAMILY
ZmWAKL33	Zm00001d036261_P001	810	SSF56112	Protein kinase-like (PK-like)	459	774	IPR011009	Protein kinase-like domain superfamily	SUPERFAMILY
ZmWAKL02	Zm00001d031338_P002	1328	SSF56112	Protein kinase-like (PK-like)	982	1265	IPR011009	Protein kinase-like domain superfamily	SUPERFAMILY
ZmWAKL28	Zm00001d053079_P001	1166	SSF56112	Protein kinase-like (PK-like)	820	1105	IPR011009	Protein kinase-like domain superfamily	SUPERFAMILY
ZmWAKL34	Zm00001d036263_P001	472	SSF56112	Protein kinase-like (PK-like)	121	437	IPR011009	Protein kinase-like domain superfamily	SUPERFAMILY
ZmWAKL18	Zm00001d003070_P001	695	SSF56112	Protein kinase-like (PK-like)	360	665	IPR011009	Protein kinase-like domain superfamily	SUPERFAMILY
ZmWAKL11	Zm00001d002446_P001	733	SSF56112	Protein kinase-like (PK-like)	385	691	IPR011009	Protein kinase-like domain superfamily	SUPERFAMILY
ZmWAKL12	Zm00001d002447_P002	856	SSF56112	Protein kinase-like (PK-like)	505	797	IPR011009	Protein kinase-like domain superfamily	SUPERFAMILY
ZmWAKL02	Zm00001d031338_P002	1328	cd14066	STKc_IRAK	1003	1268	-	-	CDD
ZmWAKL28	Zm00001d053079_P001	1166	cd14066	STKc_IRAK	842	1108	-	-	CDD
ZmWAKL25	Zm00001d043800_P003	1050	cd14066	STKc_IRAK	740	1011	-	-	CDD
ZmWAKL10	Zm00001d002039_P001	746	cd14066	STKc_IRAK	430	694	-	-	CDD
ZmWAKL17	Zm00001d003069_P001	703	cd14066	STKc_IRAK	391	658	-	-	CDD
ZmWAKL08	Zm00001d031466_P001	607	cd14066	STKc_IRAK	291	554	-	-	CDD
ZmWAKL45	Zm00001d008485_P004	682	cd14066	STKc_IRAK	385	648	-	-	CDD
ZmWAKL40	Zm00001d008458_P001	847	cd14066	STKc_IRAK	359	622	-	-	CDD
ZmWAKL46	Zm00001d008488_P004	683	cd14066	STKc_IRAK	386	649	-	-	CDD
ZmWAKL41	Zm00001d008462_P002	682	cd14066	STKc_IRAK	385	648	-	-	CDD
ZmWAKL43	Zm00001d008468_P001	607	cd14066	STKc_IRAK	329	594	-	-	CDD
ZmWAKL47	Zm00001d008489_P001	607	cd14066	STKc_IRAK	329	594	-	-	CDD
ZmWAKL56	Zm00001d024961_P001	685	cd14066	STKc_IRAK	378	641	-	-	CDD
ZmWAKL36	Zm00001d037635_P001	760	cd14066	STKc_IRAK	441	698	-	-	CDD
ZmWAKL52	Zm00001d011625_P001	718	cd14066	STKc_IRAK	407	678	-	-	CDD
ZmWAKL44	Zm00001d008477_P001	679	cd14066	STKc_IRAK	382	645	-	-	CDD
ZmWAKL21	Zm00001d039926_P001	677	cd14066	STKc_IRAK	354	627	-	-	CDD
ZmWAKL30	Zm00001d017264_P001	768	cd14066	STKc_IRAK	447	716	-	-	CDD
ZmWAKL57	Zm00001d024962_P001	570	cd14066	STKc_IRAK	287	557	-	-	CDD
ZmWAKL18	Zm00001d003070_P001	695	cd14066	STKc_IRAK	381	646	-	-	CDD
ZmWAKL38	Zm00001d020955_P001	755	cd14066	STKc_IRAK	418	686	-	-	CDD
ZmWAKL12	Zm00001d002447_P002	856	cd14066	STKc_IRAK	533	800	-	-	CDD
ZmWAKL31	Zm00001d018431_P001	767	cd14066	STKc_IRAK	450	717	-	-	CDD
ZmWAKL13	Zm00001d002979_P001	810	cd14066	STKc_IRAK	479	752	-	-	CDD
ZmWAKL09	Zm00001d032356_P001	768	cd14066	STKc_IRAK	448	710	-	-	CDD
ZmWAKL54	Zm00001d045190_P002	772	cd14066	STKc_IRAK	448	715	-	-	CDD
ZmWAKL11	Zm00001d002446_P001	733	cd14066	STKc_IRAK	406	671	-	-	CDD
ZmWAKL27	Zm00001d050164_P001	651	cd14066	STKc_IRAK	357	624	-	-	CDD
ZmWAKL58	Zm00001d026004_P001	668	PTHR27005	WALL-ASSOCIATED RECEPTOR KINASE-LIKE 21	52	661	-	-	PANTHER
ZmWAKL58	Zm00001d026004_P001	668	PTHR27005:SF45	OS10G0351500 PROTEIN	52	661	-	-	PANTHER
ZmWAKL15	Zm00001d003021_P001	760	PTHR27005	WALL-ASSOCIATED RECEPTOR KINASE-LIKE 21	29	752	-	-	PANTHER
ZmWAKL15	Zm00001d003021_P001	760	PTHR27005:SF42	WAK FAMILY RECEPTOR-LIKE PROTEIN KINASE-RELATED	29	752	-	-	PANTHER
ZmWAKL04	Zm00001d031366_P001	834	PTHR27005:SF76	OS02G0633066 PROTEIN	27	207	-	-	PANTHER
ZmWAKL04	Zm00001d031366_P001	834	PTHR27005:SF76	OS02G0633066 PROTEIN	415	826	-	-	PANTHER
ZmWAKL04	Zm00001d031366_P001	834	PTHR27005	WALL-ASSOCIATED RECEPTOR KINASE-LIKE 21	27	207	-	-	PANTHER
ZmWAKL04	Zm00001d031366_P001	834	PTHR27005	WALL-ASSOCIATED RECEPTOR KINASE-LIKE 21	415	826	-	-	PANTHER
ZmWAKL56	Zm00001d024961_P001	685	PTHR27009	RUST RESISTANCE KINASE LR10-RELATED	33	683	-	-	PANTHER
ZmWAKL56	Zm00001d024961_P001	685	PTHR27009:SF74	OS01G0117200 PROTEIN	33	683	-	-	PANTHER
ZmWAKL25	Zm00001d043800_P003	1050	PTHR27005	WALL-ASSOCIATED RECEPTOR KINASE-LIKE 21	94	377	-	-	PANTHER
ZmWAKL25	Zm00001d043800_P003	1050	PTHR27005	WALL-ASSOCIATED RECEPTOR KINASE-LIKE 21	380	1046	-	-	PANTHER
ZmWAKL25	Zm00001d043800_P003	1050	PTHR27005:SF39	(RICE GENOME ANNOTATION PROJECT) OSWAK10A - OSWAK RECEPTOR-LIKE CYTOPLASMIC KINASE	94	377	-	-	PANTHER
ZmWAKL25	Zm00001d043800_P003	1050	PTHR27005:SF39	(RICE GENOME ANNOTATION PROJECT) OSWAK10A - OSWAK RECEPTOR-LIKE CYTOPLASMIC KINASE	380	1046	-	-	PANTHER
ZmWAKL18	Zm00001d003070_P001	695	PTHR27005:SF397	OSJNBA0027H09.1 PROTEIN	234	301	-	-	PANTHER
ZmWAKL18	Zm00001d003070_P001	695	PTHR27005:SF397	OSJNBA0027H09.1 PROTEIN	22	198	-	-	PANTHER
ZmWAKL18	Zm00001d003070_P001	695	PTHR27005:SF397	OSJNBA0027H09.1 PROTEIN	305	687	-	-	PANTHER
ZmWAKL18	Zm00001d003070_P001	695	PTHR27005	WALL-ASSOCIATED RECEPTOR KINASE-LIKE 21	234	301	-	-	PANTHER
ZmWAKL18	Zm00001d003070_P001	695	PTHR27005	WALL-ASSOCIATED RECEPTOR KINASE-LIKE 21	22	198	-	-	PANTHER
ZmWAKL18	Zm00001d003070_P001	695	PTHR27005	WALL-ASSOCIATED RECEPTOR KINASE-LIKE 21	305	687	-	-	PANTHER
ZmWAKL01	Zm00001d030942_P001	720	PTHR27005	WALL-ASSOCIATED RECEPTOR KINASE-LIKE 21	17	677	-	-	PANTHER
ZmWAKL01	Zm00001d030942_P001	720	PTHR27005:SF325	WALL-ASSOCIATED RECEPTOR KINASE-LIKE 14	17	677	-	-	PANTHER
ZmWAKL30	Zm00001d017264_P001	768	PTHR27005:SF6	OS02G0623932 PROTEIN	37	763	-	-	PANTHER
ZmWAKL30	Zm00001d017264_P001	768	PTHR27005	WALL-ASSOCIATED RECEPTOR KINASE-LIKE 21	37	763	-	-	PANTHER
ZmWAKL08	Zm00001d031466_P001	607	PTHR27005:SF238	WALL-ASSOCIATED RECEPTOR KINASE 3	189	599	-	-	PANTHER
ZmWAKL08	Zm00001d031466_P001	607	PTHR27005:SF238	WALL-ASSOCIATED RECEPTOR KINASE 3	19	186	-	-	PANTHER
ZmWAKL08	Zm00001d031466_P001	607	PTHR27005	WALL-ASSOCIATED RECEPTOR KINASE-LIKE 21	19	186	-	-	PANTHER
ZmWAKL08	Zm00001d031466_P001	607	PTHR27005	WALL-ASSOCIATED RECEPTOR KINASE-LIKE 21	189	599	-	-	PANTHER
ZmWAKL19	Zm00001d007745_P001	731	PTHR27005:SF162	OS11G0691500 PROTEIN	18	725	-	-	PANTHER
ZmWAKL19	Zm00001d007745_P001	731	PTHR27005	WALL-ASSOCIATED RECEPTOR KINASE-LIKE 21	18	725	-	-	PANTHER
ZmWAKL11	Zm00001d002446_P001	733	PTHR27005	WALL-ASSOCIATED RECEPTOR KINASE-LIKE 21	77	698	-	-	PANTHER
ZmWAKL11	Zm00001d002446_P001	733	PTHR27005:SF378	-	77	698	-	-	PANTHER
ZmWAKL36	Zm00001d037635_P001	760	PTHR27005:SF174	WALL-ASSOCIATED RECEPTOR PROTEIN KINASE FAMILY PROTEIN-RELATED	14	752	-	-	PANTHER
ZmWAKL36	Zm00001d037635_P001	760	PTHR27005	WALL-ASSOCIATED RECEPTOR KINASE-LIKE 21	14	752	-	-	PANTHER
ZmWAKL23	Zm00001d040094_P002	668	PTHR27009:SF157	OS01G0113300 PROTEIN	9	667	-	-	PANTHER
ZmWAKL23	Zm00001d040094_P002	668	PTHR27009	RUST RESISTANCE KINASE LR10-RELATED	9	667	-	-	PANTHER
ZmWAKL53	Zm00001d011629_P001	650	PTHR27009	RUST RESISTANCE KINASE LR10-RELATED	8	649	-	-	PANTHER
ZmWAKL53	Zm00001d011629_P001	650	PTHR27009:SF247	-	8	649	-	-	PANTHER
ZmWAKL40	Zm00001d008458_P001	847	PTHR27009:SF120	RECEPTOR-LIKE KINASE4	3	638	-	-	PANTHER
ZmWAKL40	Zm00001d008458_P001	847	PTHR27009:SF120	RECEPTOR-LIKE KINASE4	640	841	-	-	PANTHER
ZmWAKL40	Zm00001d008458_P001	847	PTHR27009	RUST RESISTANCE KINASE LR10-RELATED	640	841	-	-	PANTHER
ZmWAKL40	Zm00001d008458_P001	847	PTHR27009	RUST RESISTANCE KINASE LR10-RELATED	3	638	-	-	PANTHER
ZmWAKL28	Zm00001d053079_P001	1166	PTHR27005	WALL-ASSOCIATED RECEPTOR KINASE-LIKE 21	380	1158	-	-	PANTHER
ZmWAKL28	Zm00001d053079_P001	1166	PTHR27005	WALL-ASSOCIATED RECEPTOR KINASE-LIKE 21	26	369	-	-	PANTHER
ZmWAKL28	Zm00001d053079_P001	1166	PTHR27005:SF286	WALL-ASSOCIATED RECEPTOR KINASE 3	380	1158	-	-	PANTHER
ZmWAKL28	Zm00001d053079_P001	1166	PTHR27005:SF286	WALL-ASSOCIATED RECEPTOR KINASE 3	26	369	-	-	PANTHER
ZmWAKL45	Zm00001d008485_P004	682	PTHR27009:SF120	RECEPTOR-LIKE KINASE4	3	682	-	-	PANTHER
ZmWAKL45	Zm00001d008485_P004	682	PTHR27009	RUST RESISTANCE KINASE LR10-RELATED	3	682	-	-	PANTHER
ZmWAKL31	Zm00001d018431_P001	767	PTHR27005	WALL-ASSOCIATED RECEPTOR KINASE-LIKE 21	37	762	-	-	PANTHER
ZmWAKL31	Zm00001d018431_P001	767	PTHR27005:SF371	OS02G0807200 PROTEIN	37	762	-	-	PANTHER
ZmWAKL50	Zm00001d008586_P001	881	PTHR27009	RUST RESISTANCE KINASE LR10-RELATED	674	862	-	-	PANTHER
ZmWAKL50	Zm00001d008586_P001	881	PTHR27009	RUST RESISTANCE KINASE LR10-RELATED	10	421	-	-	PANTHER
ZmWAKL50	Zm00001d008586_P001	881	PTHR27009:SF195	OS01G0137250 PROTEIN	10	421	-	-	PANTHER
ZmWAKL50	Zm00001d008586_P001	881	PTHR27009:SF195	OS01G0137250 PROTEIN	674	862	-	-	PANTHER
ZmWAKL43	Zm00001d008468_P001	607	PTHR27009:SF123	-	4	605	-	-	PANTHER
ZmWAKL43	Zm00001d008468_P001	607	PTHR27009	RUST RESISTANCE KINASE LR10-RELATED	4	605	-	-	PANTHER
ZmWAKL47	Zm00001d008489_P001	607	PTHR27009:SF123	-	4	605	-	-	PANTHER
ZmWAKL47	Zm00001d008489_P001	607	PTHR27009	RUST RESISTANCE KINASE LR10-RELATED	4	605	-	-	PANTHER
ZmWAKL16	Zm00001d003023_P001	760	PTHR27005	WALL-ASSOCIATED RECEPTOR KINASE-LIKE 21	29	752	-	-	PANTHER
ZmWAKL16	Zm00001d003023_P001	760	PTHR27005:SF42	WAK FAMILY RECEPTOR-LIKE PROTEIN KINASE-RELATED	29	752	-	-	PANTHER
ZmWAKL29	Zm00001d054062_P001	779	PTHR27005	WALL-ASSOCIATED RECEPTOR KINASE-LIKE 21	12	337	-	-	PANTHER
ZmWAKL29	Zm00001d054062_P001	779	PTHR27005	WALL-ASSOCIATED RECEPTOR KINASE-LIKE 21	340	773	-	-	PANTHER
ZmWAKL29	Zm00001d054062_P001	779	PTHR27005:SF202	OS09G0339300 PROTEIN	340	773	-	-	PANTHER
ZmWAKL29	Zm00001d054062_P001	779	PTHR27005:SF202	OS09G0339300 PROTEIN	12	337	-	-	PANTHER
ZmWAKL17	Zm00001d003069_P001	703	PTHR27005	WALL-ASSOCIATED RECEPTOR KINASE-LIKE 21	22	309	-	-	PANTHER
ZmWAKL17	Zm00001d003069_P001	703	PTHR27005	WALL-ASSOCIATED RECEPTOR KINASE-LIKE 21	320	701	-	-	PANTHER
ZmWAKL17	Zm00001d003069_P001	703	PTHR27005:SF42	WAK FAMILY RECEPTOR-LIKE PROTEIN KINASE-RELATED	22	309	-	-	PANTHER
ZmWAKL17	Zm00001d003069_P001	703	PTHR27005:SF42	WAK FAMILY RECEPTOR-LIKE PROTEIN KINASE-RELATED	320	701	-	-	PANTHER
ZmWAKL44	Zm00001d008477_P001	679	PTHR27009:SF120	RECEPTOR-LIKE KINASE4	8	679	-	-	PANTHER
ZmWAKL44	Zm00001d008477_P001	679	PTHR27009	RUST RESISTANCE KINASE LR10-RELATED	8	679	-	-	PANTHER
ZmWAKL55	Zm00001d023563_P001	718	PTHR27005:SF57	OS08G0365500 PROTEIN	162	712	-	-	PANTHER
ZmWAKL55	Zm00001d023563_P001	718	PTHR27005:SF57	OS08G0365500 PROTEIN	27	157	-	-	PANTHER
ZmWAKL55	Zm00001d023563_P001	718	PTHR27005	WALL-ASSOCIATED RECEPTOR KINASE-LIKE 21	162	712	-	-	PANTHER
ZmWAKL55	Zm00001d023563_P001	718	PTHR27005	WALL-ASSOCIATED RECEPTOR KINASE-LIKE 21	27	157	-	-	PANTHER
ZmWAKL37	Zm00001d038915_P001	699	PTHR27005	WALL-ASSOCIATED RECEPTOR KINASE-LIKE 21	40	672	-	-	PANTHER
ZmWAKL37	Zm00001d038915_P001	699	PTHR27005:SF164	OS05G0550800 PROTEIN	40	672	-	-	PANTHER
ZmWAKL03	Zm00001d031351_P001	842	PTHR27005	WALL-ASSOCIATED RECEPTOR KINASE-LIKE 21	27	208	-	-	PANTHER
ZmWAKL03	Zm00001d031351_P001	842	PTHR27005	WALL-ASSOCIATED RECEPTOR KINASE-LIKE 21	424	834	-	-	PANTHER
ZmWAKL03	Zm00001d031351_P001	842	PTHR27005:SF76	OS02G0633066 PROTEIN	424	834	-	-	PANTHER
ZmWAKL03	Zm00001d031351_P001	842	PTHR27005:SF76	OS02G0633066 PROTEIN	27	208	-	-	PANTHER
ZmWAKL12	Zm00001d002447_P002	856	PTHR27005:SF168	WALL-ASSOCIATED RECEPTOR KINASE 2	52	845	-	-	PANTHER
ZmWAKL12	Zm00001d002447_P002	856	PTHR27005	WALL-ASSOCIATED RECEPTOR KINASE-LIKE 21	52	845	-	-	PANTHER
ZmWAKL20	Zm00001d039920_P001	680	PTHR27009:SF13	OS01G0138400 PROTEIN	3	679	-	-	PANTHER
ZmWAKL20	Zm00001d039920_P001	680	PTHR27009	RUST RESISTANCE KINASE LR10-RELATED	3	679	-	-	PANTHER
ZmWAKL35	Zm00001d036999_P001	593	PTHR27005	WALL-ASSOCIATED RECEPTOR KINASE-LIKE 21	59	590	-	-	PANTHER
ZmWAKL35	Zm00001d036999_P001	593	PTHR27005:SF42	WAK FAMILY RECEPTOR-LIKE PROTEIN KINASE-RELATED	59	590	-	-	PANTHER
ZmWAKL13	Zm00001d002979_P001	810	PTHR27005:SF397	OSJNBA0027H09.1 PROTEIN	398	802	-	-	PANTHER
ZmWAKL13	Zm00001d002979_P001	810	PTHR27005:SF397	OSJNBA0027H09.1 PROTEIN	53	144	-	-	PANTHER
ZmWAKL13	Zm00001d002979_P001	810	PTHR27005:SF397	OSJNBA0027H09.1 PROTEIN	325	399	-	-	PANTHER
ZmWAKL13	Zm00001d002979_P001	810	PTHR27005:SF397	OSJNBA0027H09.1 PROTEIN	170	233	-	-	PANTHER
ZmWAKL13	Zm00001d002979_P001	810	PTHR27005:SF397	OSJNBA0027H09.1 PROTEIN	16	52	-	-	PANTHER
ZmWAKL13	Zm00001d002979_P001	810	PTHR27005	WALL-ASSOCIATED RECEPTOR KINASE-LIKE 21	170	233	-	-	PANTHER
ZmWAKL13	Zm00001d002979_P001	810	PTHR27005	WALL-ASSOCIATED RECEPTOR KINASE-LIKE 21	16	52	-	-	PANTHER
ZmWAKL13	Zm00001d002979_P001	810	PTHR27005	WALL-ASSOCIATED RECEPTOR KINASE-LIKE 21	325	399	-	-	PANTHER
ZmWAKL13	Zm00001d002979_P001	810	PTHR27005	WALL-ASSOCIATED RECEPTOR KINASE-LIKE 21	53	144	-	-	PANTHER
ZmWAKL13	Zm00001d002979_P001	810	PTHR27005	WALL-ASSOCIATED RECEPTOR KINASE-LIKE 21	398	802	-	-	PANTHER
ZmWAKL33	Zm00001d036261_P001	810	PTHR27005	WALL-ASSOCIATED RECEPTOR KINASE-LIKE 21	266	802	-	-	PANTHER
ZmWAKL33	Zm00001d036261_P001	810	PTHR27005	WALL-ASSOCIATED RECEPTOR KINASE-LIKE 21	202	248	-	-	PANTHER
ZmWAKL33	Zm00001d036261_P001	810	PTHR27005	WALL-ASSOCIATED RECEPTOR KINASE-LIKE 21	21	189	-	-	PANTHER
ZmWAKL33	Zm00001d036261_P001	810	PTHR27005:SF331	PROTEIN KINASE SUPERFAMILY PROTEIN	202	248	-	-	PANTHER
ZmWAKL33	Zm00001d036261_P001	810	PTHR27005:SF331	PROTEIN KINASE SUPERFAMILY PROTEIN	266	802	-	-	PANTHER
ZmWAKL33	Zm00001d036261_P001	810	PTHR27005:SF331	PROTEIN KINASE SUPERFAMILY PROTEIN	21	189	-	-	PANTHER
ZmWAKL06	Zm00001d031395_P001	749	PTHR27005:SF76	OS02G0633066 PROTEIN	393	745	-	-	PANTHER
ZmWAKL06	Zm00001d031395_P001	749	PTHR27005:SF76	OS02G0633066 PROTEIN	27	288	-	-	PANTHER
ZmWAKL06	Zm00001d031395_P001	749	PTHR27005	WALL-ASSOCIATED RECEPTOR KINASE-LIKE 21	27	288	-	-	PANTHER
ZmWAKL06	Zm00001d031395_P001	749	PTHR27005	WALL-ASSOCIATED RECEPTOR KINASE-LIKE 21	393	745	-	-	PANTHER
ZmWAKL10	Zm00001d002039_P001	746	PTHR27005	WALL-ASSOCIATED RECEPTOR KINASE-LIKE 21	20	738	-	-	PANTHER
ZmWAKL10	Zm00001d002039_P001	746	PTHR27005:SF349	-	20	738	-	-	PANTHER
ZmWAKL57	Zm00001d024962_P001	570	PTHR27009:SF211	PR5-LIKE RECEPTOR KINASE	2	228	-	-	PANTHER
ZmWAKL57	Zm00001d024962_P001	570	PTHR27009:SF211	PR5-LIKE RECEPTOR KINASE	239	568	-	-	PANTHER
ZmWAKL57	Zm00001d024962_P001	570	PTHR27009	RUST RESISTANCE KINASE LR10-RELATED	2	228	-	-	PANTHER
ZmWAKL57	Zm00001d024962_P001	570	PTHR27009	RUST RESISTANCE KINASE LR10-RELATED	239	568	-	-	PANTHER
ZmWAKL34	Zm00001d036263_P001	472	PTHR27005:SF331	PROTEIN KINASE SUPERFAMILY PROTEIN	8	464	-	-	PANTHER
ZmWAKL34	Zm00001d036263_P001	472	PTHR27005	WALL-ASSOCIATED RECEPTOR KINASE-LIKE 21	8	464	-	-	PANTHER
ZmWAKL32	Zm00001d035479_P001	650	PTHR27005	WALL-ASSOCIATED RECEPTOR KINASE-LIKE 21	308	648	-	-	PANTHER
ZmWAKL32	Zm00001d035479_P001	650	PTHR27005	WALL-ASSOCIATED RECEPTOR KINASE-LIKE 21	13	293	-	-	PANTHER
ZmWAKL32	Zm00001d035479_P001	650	PTHR27005:SF177	WAK FAMILY RECEPTOR-LIKE PROTEIN KINASE-RELATED	13	293	-	-	PANTHER
ZmWAKL32	Zm00001d035479_P001	650	PTHR27005:SF177	WAK FAMILY RECEPTOR-LIKE PROTEIN KINASE-RELATED	308	648	-	-	PANTHER
ZmWAKL48	Zm00001d008581_P001	654	PTHR46008:SF2	LEAF RUST 10 DISEASE-RESISTANCE LOCUS RECEPTOR-LIKE PROTEIN KINASE-LIKE 1.4	17	641	-	-	PANTHER
ZmWAKL48	Zm00001d008581_P001	654	PTHR46008	LEAF RUST 10 DISEASE-RESISTANCE LOCUS RECEPTOR-LIKE PROTEIN KINASE-LIKE 1.4	17	641	IPR044652	LEAF RUST 10 DISEASE-RESISTANCE LOCUS RECEPTOR-LIKE PROTEIN KINASE-like 1.1/1.2/1.3/1.4	PANTHER
ZmWAKL09	Zm00001d032356_P001	768	PTHR27005:SF215	OS09G0562600 PROTEIN	32	760	-	-	PANTHER
ZmWAKL09	Zm00001d032356_P001	768	PTHR27005	WALL-ASSOCIATED RECEPTOR KINASE-LIKE 21	32	760	-	-	PANTHER
ZmWAKL41	Zm00001d008462_P002	682	PTHR27009	RUST RESISTANCE KINASE LR10-RELATED	2	682	-	-	PANTHER
ZmWAKL41	Zm00001d008462_P002	682	PTHR27009:SF120	RECEPTOR-LIKE KINASE4	2	682	-	-	PANTHER
ZmWAKL21	Zm00001d039926_P001	677	PTHR46008:SF17	OS01G0136800 PROTEIN	6	677	-	-	PANTHER
ZmWAKL21	Zm00001d039926_P001	677	PTHR46008	LEAF RUST 10 DISEASE-RESISTANCE LOCUS RECEPTOR-LIKE PROTEIN KINASE-LIKE 1.4	6	677	IPR044652	LEAF RUST 10 DISEASE-RESISTANCE LOCUS RECEPTOR-LIKE PROTEIN KINASE-like 1.1/1.2/1.3/1.4	PANTHER
ZmWAKL26	Zm00001d048631_P001	736	PTHR27005	WALL-ASSOCIATED RECEPTOR KINASE-LIKE 21	182	718	-	-	PANTHER
ZmWAKL26	Zm00001d048631_P001	736	PTHR27005:SF334	OS10G0326100 PROTEIN	182	718	-	-	PANTHER
ZmWAKL49	Zm00001d008585_P001	651	PTHR27009:SF113	PR5-LIKE RECEPTOR KINASE	3	646	-	-	PANTHER
ZmWAKL49	Zm00001d008585_P001	651	PTHR27009	RUST RESISTANCE KINASE LR10-RELATED	3	646	-	-	PANTHER
ZmWAKL46	Zm00001d008488_P004	683	PTHR27009	RUST RESISTANCE KINASE LR10-RELATED	2	683	-	-	PANTHER
ZmWAKL46	Zm00001d008488_P004	683	PTHR27009:SF120	RECEPTOR-LIKE KINASE4	2	683	-	-	PANTHER
ZmWAKL07	Zm00001d031407_P001	794	PTHR27005	WALL-ASSOCIATED RECEPTOR KINASE-LIKE 21	375	786	-	-	PANTHER
ZmWAKL07	Zm00001d031407_P001	794	PTHR27005	WALL-ASSOCIATED RECEPTOR KINASE-LIKE 21	186	277	-	-	PANTHER
ZmWAKL07	Zm00001d031407_P001	794	PTHR27005	WALL-ASSOCIATED RECEPTOR KINASE-LIKE 21	16	169	-	-	PANTHER
ZmWAKL07	Zm00001d031407_P001	794	PTHR27005:SF76	OS02G0633066 PROTEIN	186	277	-	-	PANTHER
ZmWAKL07	Zm00001d031407_P001	794	PTHR27005:SF76	OS02G0633066 PROTEIN	375	786	-	-	PANTHER
ZmWAKL07	Zm00001d031407_P001	794	PTHR27005:SF76	OS02G0633066 PROTEIN	16	169	-	-	PANTHER
ZmWAKL22	Zm00001d039931_P002	853	PTHR46008:SF2	LEAF RUST 10 DISEASE-RESISTANCE LOCUS RECEPTOR-LIKE PROTEIN KINASE-LIKE 1.4	35	245	-	-	PANTHER
ZmWAKL22	Zm00001d039931_P002	853	PTHR46008:SF2	LEAF RUST 10 DISEASE-RESISTANCE LOCUS RECEPTOR-LIKE PROTEIN KINASE-LIKE 1.4	450	840	-	-	PANTHER
ZmWAKL22	Zm00001d039931_P002	853	PTHR46008	LEAF RUST 10 DISEASE-RESISTANCE LOCUS RECEPTOR-LIKE PROTEIN KINASE-LIKE 1.4	35	245	IPR044652	LEAF RUST 10 DISEASE-RESISTANCE LOCUS RECEPTOR-LIKE PROTEIN KINASE-like 1.1/1.2/1.3/1.4	PANTHER
ZmWAKL22	Zm00001d039931_P002	853	PTHR46008	LEAF RUST 10 DISEASE-RESISTANCE LOCUS RECEPTOR-LIKE PROTEIN KINASE-LIKE 1.4	450	840	IPR044652	LEAF RUST 10 DISEASE-RESISTANCE LOCUS RECEPTOR-LIKE PROTEIN KINASE-like 1.1/1.2/1.3/1.4	PANTHER
ZmWAKL24	Zm00001d041873_P001	887	PTHR27005:SF331	PROTEIN KINASE SUPERFAMILY PROTEIN	360	457	-	-	PANTHER
ZmWAKL24	Zm00001d041873_P001	887	PTHR27005:SF331	PROTEIN KINASE SUPERFAMILY PROTEIN	461	878	-	-	PANTHER
ZmWAKL24	Zm00001d041873_P001	887	PTHR27005:SF331	PROTEIN KINASE SUPERFAMILY PROTEIN	230	292	-	-	PANTHER
ZmWAKL24	Zm00001d041873_P001	887	PTHR27005:SF331	PROTEIN KINASE SUPERFAMILY PROTEIN	303	343	-	-	PANTHER
ZmWAKL24	Zm00001d041873_P001	887	PTHR27005:SF331	PROTEIN KINASE SUPERFAMILY PROTEIN	32	203	-	-	PANTHER
ZmWAKL24	Zm00001d041873_P001	887	PTHR27005	WALL-ASSOCIATED RECEPTOR KINASE-LIKE 21	303	343	-	-	PANTHER
ZmWAKL24	Zm00001d041873_P001	887	PTHR27005	WALL-ASSOCIATED RECEPTOR KINASE-LIKE 21	32	203	-	-	PANTHER
ZmWAKL24	Zm00001d041873_P001	887	PTHR27005	WALL-ASSOCIATED RECEPTOR KINASE-LIKE 21	360	457	-	-	PANTHER
ZmWAKL24	Zm00001d041873_P001	887	PTHR27005	WALL-ASSOCIATED RECEPTOR KINASE-LIKE 21	230	292	-	-	PANTHER
ZmWAKL24	Zm00001d041873_P001	887	PTHR27005	WALL-ASSOCIATED RECEPTOR KINASE-LIKE 21	461	878	-	-	PANTHER
ZmWAKL02	Zm00001d031338_P002	1328	PTHR27005	WALL-ASSOCIATED RECEPTOR KINASE-LIKE 21	535	1320	-	-	PANTHER
ZmWAKL02	Zm00001d031338_P002	1328	PTHR27005:SF376	WALL-ASSOCIATED RECEPTOR KINASE 1	535	1320	-	-	PANTHER
ZmWAKL27	Zm00001d050164_P001	651	PTHR27005:SF190	OS05G0318100 PROTEIN	11	636	-	-	PANTHER
ZmWAKL27	Zm00001d050164_P001	651	PTHR27005	WALL-ASSOCIATED RECEPTOR KINASE-LIKE 21	11	636	-	-	PANTHER
ZmWAKL39	Zm00001d008457_P001	618	PTHR27009:SF116	PR5-LIKE RECEPTOR KINASE	4	618	-	-	PANTHER
ZmWAKL39	Zm00001d008457_P001	618	PTHR27009	RUST RESISTANCE KINASE LR10-RELATED	4	618	-	-	PANTHER
ZmWAKL38	Zm00001d020955_P001	755	PTHR27005	WALL-ASSOCIATED RECEPTOR KINASE-LIKE 21	22	724	-	-	PANTHER
ZmWAKL38	Zm00001d020955_P001	755	PTHR27005:SF253	-	22	724	-	-	PANTHER
ZmWAKL14	Zm00001d003019_P002	1296	PTHR27005:SF42	WAK FAMILY RECEPTOR-LIKE PROTEIN KINASE-RELATED	649	861	-	-	PANTHER
ZmWAKL14	Zm00001d003019_P002	1296	PTHR27005:SF42	WAK FAMILY RECEPTOR-LIKE PROTEIN KINASE-RELATED	326	588	-	-	PANTHER
ZmWAKL14	Zm00001d003019_P002	1296	PTHR27005:SF42	WAK FAMILY RECEPTOR-LIKE PROTEIN KINASE-RELATED	894	1288	-	-	PANTHER
ZmWAKL14	Zm00001d003019_P002	1296	PTHR27005:SF42	WAK FAMILY RECEPTOR-LIKE PROTEIN KINASE-RELATED	21	301	-	-	PANTHER
ZmWAKL14	Zm00001d003019_P002	1296	PTHR27005	WALL-ASSOCIATED RECEPTOR KINASE-LIKE 21	21	301	-	-	PANTHER
ZmWAKL14	Zm00001d003019_P002	1296	PTHR27005	WALL-ASSOCIATED RECEPTOR KINASE-LIKE 21	326	588	-	-	PANTHER
ZmWAKL14	Zm00001d003019_P002	1296	PTHR27005	WALL-ASSOCIATED RECEPTOR KINASE-LIKE 21	649	861	-	-	PANTHER
ZmWAKL14	Zm00001d003019_P002	1296	PTHR27005	WALL-ASSOCIATED RECEPTOR KINASE-LIKE 21	894	1288	-	-	PANTHER
ZmWAKL54	Zm00001d045190_P002	772	PTHR27005:SF173	OS06G0170100 PROTEIN	32	766	-	-	PANTHER
ZmWAKL54	Zm00001d045190_P002	772	PTHR27005	WALL-ASSOCIATED RECEPTOR KINASE-LIKE 21	32	766	-	-	PANTHER
ZmWAKL05	Zm00001d031372_P001	791	PTHR27005	WALL-ASSOCIATED RECEPTOR KINASE-LIKE 21	27	211	-	-	PANTHER
ZmWAKL05	Zm00001d031372_P001	791	PTHR27005	WALL-ASSOCIATED RECEPTOR KINASE-LIKE 21	231	783	-	-	PANTHER
ZmWAKL05	Zm00001d031372_P001	791	PTHR27005:SF76	OS02G0633066 PROTEIN	231	783	-	-	PANTHER
ZmWAKL05	Zm00001d031372_P001	791	PTHR27005:SF76	OS02G0633066 PROTEIN	27	211	-	-	PANTHER
ZmWAKL42	Zm00001d008467_P002	973	PTHR27009	RUST RESISTANCE KINASE LR10-RELATED	2	680	-	-	PANTHER
ZmWAKL42	Zm00001d008467_P002	973	PTHR27009	RUST RESISTANCE KINASE LR10-RELATED	676	969	-	-	PANTHER
ZmWAKL42	Zm00001d008467_P002	973	PTHR27009:SF120	RECEPTOR-LIKE KINASE4	676	969	-	-	PANTHER
ZmWAKL42	Zm00001d008467_P002	973	PTHR27009:SF120	RECEPTOR-LIKE KINASE4	2	680	-	-	PANTHER
ZmWAKL51	Zm00001d010442_P001	800	PTHR27005	WALL-ASSOCIATED RECEPTOR KINASE-LIKE 21	361	792	-	-	PANTHER
ZmWAKL51	Zm00001d010442_P001	800	PTHR27005	WALL-ASSOCIATED RECEPTOR KINASE-LIKE 21	24	360	-	-	PANTHER
ZmWAKL51	Zm00001d010442_P001	800	PTHR27005:SF10	OS08G0501500 PROTEIN	24	360	-	-	PANTHER
ZmWAKL51	Zm00001d010442_P001	800	PTHR27005:SF10	OS08G0501500 PROTEIN	361	792	-	-	PANTHER
ZmWAKL52	Zm00001d011625_P001	718	PTHR27005	WALL-ASSOCIATED RECEPTOR KINASE-LIKE 21	33	714	-	-	PANTHER
ZmWAKL52	Zm00001d011625_P001	718	PTHR27005:SF39	(RICE GENOME ANNOTATION PROJECT) OSWAK10A - OSWAK RECEPTOR-LIKE CYTOPLASMIC KINASE	33	714	-	-	PANTHER
