# Supplementary material for: Insights into ZmWAKL in maize kernel development: genome-wide investigation and GA-mediated transcription
Source: BMC Genomics. 2023 Dec 11;24:760. doi: 10.1186/s12864-023-09849-6 (PMC10712088; doi:10.1186/s12864-023-09849-6)
Supplement: Supplementary file 4 — Additional file 4: Table S1.1. WAKL gene and protein sequence information. Table S1.2. Ten predicted conserve motifs of ZmWAKLs. Table S1.3. Distribution of predicted EGF-domains among ZmWAKL. [file 12864_2023_9849_MOESM4_ESM.zip › File S1.Information of predicted conserve motifs of ZmWAKLs/Table S1.2 Ten predicted conserve motifs of ZmWAKLs.xlsx]

## Sheet: Ten predicted conserve motifs
Table S1.2 Ten predicted conserve motifs of ZmWAKLs
Motif	Length	Conserve motif	Annotation
1	93	Phosphorylase Kinase; domain 1	Protein kinase domain
2	268	Protein kinase domain	Protein kinase domain
3	283	Protein kinase domain profile.	Protein kinase domain
4	286	Protein kinase-like (PK-like)	Protein kinase-like domain superfamily
5	22	Protein kinases ATP-binding region signature.	Protein kinase, ATP binding site
6	12	Serine/Threonine protein kinases active-site signature.	Serine/threonine-protein kinase, active site
7	283	serkin_6	Protein kinase domain
8	209	Transferase (Phosphotransferase) domain 1	Transferase (Phosphotransferase) domain 1
9	57	Wall-associated receptor kinase galacturonan-binding	Wall-associated receptor kinase, galacturonan-binding domain
10	723	WALL-ASSOCIATED RECEPTOR KINASE-LIKE 21	Wall-associated receptor kinase
