# Supplementary material for: Insights into ZmWAKL in maize kernel development: genome-wide investigation and GA-mediated transcription
Source: BMC Genomics. 2023 Dec 11;24:760. doi: 10.1186/s12864-023-09849-6 (PMC10712088; doi:10.1186/s12864-023-09849-6)
Supplement: Supplementary file 4 — Additional file 4: Table S1.1. WAKL gene and protein sequence information. Table S1.2. Ten predicted conserve motifs of ZmWAKLs. Table S1.3. Distribution of predicted EGF-domains among ZmWAKL. [file 12864_2023_9849_MOESM4_ESM.zip › File S1.Information of predicted conserve motifs of ZmWAKLs/Table S1.3 Distribution of predicted EGF-domains among ZmWAKL.xlsx]

## Sheet: Distribution of predicted EGF
Table S1.3 Distribution of predicted EGF-domains among ZmWAKL
	Calcium-binding EGF-like domain signature.	EGF/Laminin	egf_5	EGF_CA	egfca_6	EGF-like domain profile.	EGF-like domain signature 1.
ZmWAKL01
ZmWAKL02
ZmWAKL03
ZmWAKL04
ZmWAKL05
ZmWAKL06	1	1			1
ZmWAKL07
ZmWAKL08
ZmWAKL09	1		2	1	1	1
ZmWAKL10	1	1		1	1
ZmWAKL11	1	1	2	1	1	2
ZmWAKL12	1	1	3		2
ZmWAKL13			2
ZmWAKL14
ZmWAKL15	1	1	2	1	1	1
ZmWAKL16	1	1	2	1	1	1
ZmWAKL17
ZmWAKL18
ZmWAKL19	1		2	1	1	1	1
ZmWAKL20
ZmWAKL21
ZmWAKL22
ZmWAKL23
ZmWAKL24
ZmWAKL25
ZmWAKL26	1	1	2	1	1
ZmWAKL27
ZmWAKL28	2	1	4	2	2
ZmWAKL29	1	2	2	2	2	2
ZmWAKL30	1	1	2	1	1	1
ZmWAKL31	1	1	2	1	1
ZmWAKL32
ZmWAKL33	1			1
ZmWAKL34	1			1	1
ZmWAKL35	1	1	2	1	1	1
ZmWAKL36	1	1	2		1
ZmWAKL37
ZmWAKL38	1		2	1	1
ZmWAKL39
ZmWAKL40
ZmWAKL41
ZmWAKL42
ZmWAKL43
ZmWAKL44
ZmWAKL45
ZmWAKL46
ZmWAKL47
ZmWAKL48
ZmWAKL49
ZmWAKL50
ZmWAKL51	2		3	2	2	1
ZmWAKL52
ZmWAKL53
ZmWAKL54
ZmWAKL55	1	1	2	1	1	1
ZmWAKL56
ZmWAKL57
ZmWAKL58
Total	22	15	38	20	23	12	1
