# Supplementary material for: Insights into ZmWAKL in maize kernel development: genome-wide investigation and GA-mediated transcription
Source: BMC Genomics. 2023 Dec 11;24:760. doi: 10.1186/s12864-023-09849-6 (PMC10712088; doi:10.1186/s12864-023-09849-6)
Supplement: Supplementary file 5 — Additional file 5: Table S2. Basic information of ZmWAKL proteins [file 12864_2023_9849_MOESM5_ESM.xlsx]

## Sheet: Sheet1
Table S2 Basic information of ZmWAKL proteins
Gene name	EnsenmblPlants ID	Chromosome Location	Gene length(bp)	ORF length(bp)	Reduced Protein				Splice Variants
					Size(aa)	MW(Kda)	pI	GRAVY
ZmWAKL01	Zm00001d030942	1	5366	2163	720	75.1373	7.52	0.023	1
ZmWAKL02	Zm00001d031338	1	10237	3987	1328	147.347	5.56	-0.41	3
ZmWAKL03	Zm00001d031351	1	4410	2529	842	92.849	5.39	-0.006	1
ZmWAKL04	Zm00001d031366	1	4194	2505	834	91.7594	4.99	0.021	1
ZmWAKL05	Zm00001d031372	1	3394	2376	791	86.8098	5.56	0.095	1
ZmWAKL06	Zm00001d031395	1	4296	2250	749	82.3437	5.69	-0.03	1
ZmWAKL07	Zm00001d031407	1	3928	2385	794	87.3261	5.02	-0.083	1
ZmWAKL08	Zm00001d031466	1	5026	1824	607	68.5006	7.76	-0.253	1
ZmWAKL09	Zm00001d032356	1	8560	2307	768	83.1753	7.67	-0.061	1
ZmWAKL10	Zm00001d002039	2	3344	2241	746	81.9004	6.19	-0.021	1
ZmWAKL11	Zm00001d002446	2	2919	2202	733	79.8275	5.76	0.061	1
ZmWAKL12	Zm00001d002447	2	4550	2571	856	93.1533	5.53	-0.241	4
ZmWAKL13	Zm00001d002979	2	4082	2433	810	87.2223	6.03	-0.033	1
ZmWAKL14	Zm00001d003019	2	7813	3891	1296	141.802	6.51	-0.104	7
ZmWAKL15	Zm00001d003021	2	3937	2283	760	82.8381	5.53	-0.179	4
ZmWAKL16	Zm00001d003023	2	3932	2283	760	82.9082	5.6	-0.179	4
ZmWAKL17	Zm00001d003069	2	2428	2112	703	76.2577	4.96	-0.048	2
ZmWAKL18	Zm00001d003070	2	3014	2088	695	76.5268	7	-0.142	1
ZmWAKL19	Zm00001d007745	2	6573	2196	731	81.3281	7.92	-0.213	1
ZmWAKL20	Zm00001d039920	3	3858	2043	680	72.0051	8.74	0.015	1
ZmWAKL21	Zm00001d039926	3	4826	2034	677	73.5486	7.8	-0.162	2
ZmWAKL22	Zm00001d039931	3	10918	2562	853	92.8083	8.51	-0.196	5
ZmWAKL23	Zm00001d040094	3	5977	2007	668	74.2771	6.94	0.031	4
ZmWAKL24	Zm00001d041873	3	17445	2664	887	97.633	5.61	-0.218	1
ZmWAKL25	Zm00001d043800	3	1608	1335	342	38.03	5.59	-0.258	8
ZmWAKL26	Zm00001d048631	4	2714	2211	736	80.1592	5.45	-0.196	1
ZmWAKL27	Zm00001d050164	4	3732	1956	651	69.0957	7.69	-0.019	1
ZmWAKL28	Zm00001d053079	4	5474	3501	1166	126.43	6.4	-0.229	1
ZmWAKL29	Zm00001d054062	4	2673	2340	779	84.5409	5.67	-0.101	1
ZmWAKL30	Zm00001d017264	5	2718	2307	768	85.3811	5.87	-0.231	1
ZmWAKL31	Zm00001d018431	5	2961	2304	767	84.8285	5.77	-0.254	1
ZmWAKL32	Zm00001d035479	6	3532	1953	650	70.8739	6.84	-0.15	1
ZmWAKL33	Zm00001d036261	6	14249	2433	810	89.5406	5.58	-0.163	1
ZmWAKL34	Zm00001d036263	6	2712	1419	472	53.0635	5.84	-0.241	1
ZmWAKL35	Zm00001d036999	6	4269	1782	593	64.5468	5.7	-0.264	1
ZmWAKL36	Zm00001d037635	6	2515	2283	760	82.549	5.96	-0.072	1
ZmWAKL37	Zm00001d038915	6	3697	2100	699	75.4674	6.11	-0.116	1
ZmWAKL38	Zm00001d020955	7	2836	2268	755	82.837	5.46	-0.187	1
ZmWAKL39	Zm00001d008457	8	3017	1857	618	67.7612	8.4	0.022	1
ZmWAKL40	Zm00001d008458	8	5084	2544	847	95.6384	6.93	0.012	3
ZmWAKL41	Zm00001d008462	8	2616	2049	682	77.1134	5.89	-0.011	3
ZmWAKL42	Zm00001d008467	8	10689	2922	973	110.638	6.51	-0.134	3
ZmWAKL43	Zm00001d008468	8	16865	1824	607	67.8061	8.96	-0.209	1
ZmWAKL44	Zm00001d008477	8	23659	2040	679	75.6769	5.67	0.049	17
ZmWAKL45	Zm00001d008485	8	2698	2049	682	76.3432	5.92	-0.007	6
ZmWAKL46	Zm00001d008488	8	8791	2052	683	76.839	5.89	-0.032	13
ZmWAKL47	Zm00001d008489	8	3929	1824	607	67.8189	8.86	-0.224	1
ZmWAKL48	Zm00001d008581	8	7348	1965	654	71.3306	6.27	-0.24	2
ZmWAKL49	Zm00001d008585	8	6328	1956	651	71.3352	7.19	-0.056	5
ZmWAKL50	Zm00001d008586	8	18911	2646	881	97.3418	6.86	-0.255	1
ZmWAKL51	Zm00001d010442	8	9660	2403	800	87.5702	5.88	-0.212	1
ZmWAKL52	Zm00001d011625	8	5190	2157	718	76.95	5.83	-0.162	2
ZmWAKL53	Zm00001d011629	8	10761	1953	650	71.8133	5.59	-0.165	1
ZmWAKL54	Zm00001d045190	9	4054	2319	772	84.3012	5.57	-0.109	2
ZmWAKL55	Zm00001d023563	10	2831	2157	718	77.323	6.93	-0.078	1
ZmWAKL56	Zm00001d024961	10	2627	2058	685	75.8304	5.89	-0.008	1
ZmWAKL57	Zm00001d024962	10	11526	1713	570	63.9242	8.2	-0.008	1
ZmWAKL58	Zm00001d026004	10	2472	2007	668	70.4872	6.26	0.088	1
The molecular weight (Mw), isoelectric point (pI), instability index (II), aliphatic index (AI), and the grand average of hydropathicity (GRAVY) of the identified proteins were determined. For this analysis, the ExPASy online software (http://web.expasy.org/protparam/) was utilized
