# Supplementary material for: Insights into ZmWAKL in maize kernel development: genome-wide investigation and GA-mediated transcription
Source: BMC Genomics. 2023 Dec 11;24:760. doi: 10.1186/s12864-023-09849-6 (PMC10712088; doi:10.1186/s12864-023-09849-6)
Supplement: Supplementary file 6 — Additional file 6: Table S3. Non-synonymous substitution (Ka), rate of synonymous substitutions (Ks) and Ka/Ks of ZmWAKL genes [file 12864_2023_9849_MOESM6_ESM.xlsx]

## Sheet: Sheet1
Table S3. Non-synonymous substitution (Ka), rate of synonymous substitutions (Ks) and Ka/Ks of ZmWAKL genes
Genes	Method	Ka	Ks	Ka/Ks
ZmWAKL15&ZmWAKL16	MA	0.00412409	0.00577333	0.714335
ZmWAKL15&ZmWAKL17	MA	0.055289	0.154118	0.358746
ZmWAKL16&ZmWAKL17	MA	0.0565254	0.165325	0.341906
ZmWAKL40&ZmWAKL41	MA	0.114824	0.22023	0.521383
ZmWAKL46&ZmWAKL47	MA	0.98588	1.04974	0.939165
