# Supplementary material for: Insights into ZmWAKL in maize kernel development: genome-wide investigation and GA-mediated transcription
Source: BMC Genomics. 2023 Dec 11;24:760. doi: 10.1186/s12864-023-09849-6 (PMC10712088; doi:10.1186/s12864-023-09849-6)
Supplement: Supplementary file 7 — Additional file 7: Table S4. 21 ZmWAKL genes showed syntenic relationship with those in barley [file 12864_2023_9849_MOESM7_ESM.xlsx]

## Sheet: maize_hv
Table S4 21 ZmWAKL genes showed syntenic relationship with those in barley
WAKL No.	ZmWAKL Gene ID	HvWAK Gene ID
ZmWAKL48	Zm00001d008581	HORVU3Hr1G007540.1
ZmWAKL25	Zm00001d043800	HORVU3Hr1G064110.16
ZmWAKL42	Zm00001d008467	HORVU3Hr1G002530.3
ZmWAKL45	Zm00001d008485	HORVU3Hr1G002350.2
ZmWAKL45	Zm00001d008485	HORVU0Hr1G006050.3
ZmWAKL47	Zm00001d008489	HORVU3Hr1G002520.1
ZmWAKL41	Zm00001d008462	HORVU3Hr1G002530.14
ZmWAKL43	Zm00001d008468	HORVU3Hr1G012000.1
ZmWAKL46	Zm00001d008488	HORVU5Hr1G094880.5
ZmWAKL31	Zm00001d018431	HORVU6Hr1G088880.1
ZmWAKL30	Zm00001d017264	HORVU6Hr1G058280.1
ZmWAKL12	Zm00001d002447	HORVU2Hr1G102580.2
ZmWAKL40	Zm00001d008458	HORVU3Hr1G002350.3
ZmWAKL52	Zm00001d011625	HORVU3Hr1G064110.5
ZmWAKL22	Zm00001d039931	HORVU3Hr1G007540.17
ZmWAKL21	Zm00001d039926	HORVU3Hr1G007590.1
ZmWAKL39	Zm00001d008457	HORVU3Hr1G002550.1
ZmWAKL49	Zm00001d008585	HORVU3Hr1G007900.1
ZmWAKL13	Zm00001d002979	HORVU2Hr1G090250.1
ZmWAKL11	Zm00001d002446	HORVU2Hr1G102580.1
ZmWAKL20	Zm00001d039920	HORVU3Hr1G007590.3
ZmWAKL46	Zm00001d008488	HORVU0Hr1G006080.10
ZmWAKL44	Zm00001d008477	HORVU0Hr1G006050.3
ZmWAKL40	Zm00001d008458	HORVU3Hr1G002530.41
