# Supplementary material for: Insights into ZmWAKL in maize kernel development: genome-wide investigation and GA-mediated transcription
Source: BMC Genomics. 2023 Dec 11;24:760. doi: 10.1186/s12864-023-09849-6 (PMC10712088; doi:10.1186/s12864-023-09849-6)
Supplement: Supplementary file 8 — Additional file 8: Table S5. 28 ZmWAKL genes showed syntenic relationship with those in rice [file 12864_2023_9849_MOESM8_ESM.xlsx]

## Sheet: maize_rice
Table S5 28 ZmWAKL genes showed syntenic relationship with those in rice
WAKL No.	ZmWAKL Gene ID	OsWAK Gene ID
ZmWAKL23	Zm00001d040094	Os01T0113300-01
ZmWAKL45	Zm00001d008485	Os01T0115800-01
ZmWAKL01	Zm00001d030942	Os12T0595800-03
ZmWAKL31	Zm00001d018431	Os02T0807200-00
ZmWAKL20	Zm00001d039920	Os01T0138400-01
ZmWAKL50	Zm00001d008586	Os01T0137700-01
ZmWAKL41	Zm00001d008462	Os01T0117400-00
ZmWAKL43	Zm00001d008468	Os01T0115900-00
ZmWAKL12	Zm00001d002447	Os02T0699824-00
ZmWAKL22	Zm00001d039931	Os01T0136450-00
ZmWAKL15	Zm00001d003021	Os02T0623600-01
ZmWAKL25	Zm00001d043800	Os01T0689900-01
ZmWAKL30	Zm00001d017264	Os02T0623600-01
ZmWAKL02	Zm00001d031338	Os08T0500800-01
ZmWAKL54	Zm00001d045190	Os06T0170100-00
ZmWAKL11	Zm00001d002446	Os04T0598600-00
ZmWAKL47	Zm00001d008489	Os01T0115600-01
ZmWAKL52	Zm00001d011625	Os01T0689900-02
ZmWAKL40	Zm00001d008458	Os01T0113900-01
ZmWAKL46	Zm00001d008488	Os01T0115566-00
ZmWAKL49	Zm00001d008585	Os01T0136900-00
ZmWAKL14	Zm00001d003019	Os04T0517700-01
ZmWAKL42	Zm00001d008467	Os01T0115566-00
ZmWAKL21	Zm00001d039926	Os01T0136800-01
ZmWAKL48	Zm00001d008581	Os01T0136400-01
ZmWAKL39	Zm00001d008457	Os01T0113800-01
ZmWAKL44	Zm00001d008477	Os01T0114100-01
ZmWAKL10	Zm00001d002039	Os04T0651500-01
