# Supplementary material for: Insights into ZmWAKL in maize kernel development: genome-wide investigation and GA-mediated transcription
Source: BMC Genomics. 2023 Dec 11;24:760. doi: 10.1186/s12864-023-09849-6 (PMC10712088; doi:10.1186/s12864-023-09849-6)
Supplement: Supplementary file 9 — Additional file 9: Table S6. Promoter motif prediction of 58 ZmWAKL. [file 12864_2023_9849_MOESM9_ESM.xlsx]

## Sheet: Sheet1
Table S6 Promoter motif prediction of 58 ZmWAKL.
WAKL No.	Gene ID	Transcript No.	Motif name	Motif	Site	Numbers	Forward/Reverse	Oganism	Annotation
ZmWAKL01	Zm00001d030942	Zm00001d030942_T001	W box	TTGACC	347	6	-	Arabidopsis thaliana
ZmWAKL01	Zm00001d030942	Zm00001d030942_T001	W box	TTGACC	530	6	+	Arabidopsis thaliana
ZmWAKL01	Zm00001d030942	Zm00001d030942_T001	MYB	TAACCA	250	6	-	Arabidopsis thaliana
ZmWAKL01	Zm00001d030942	Zm00001d030942_T001	MYB-like sequence	TAACCA	250	6	-	Arabidopsis thaliana
ZmWAKL01	Zm00001d030942	Zm00001d030942_T001	TGACG-motif	TGACG	439	5	-	Hordeum vulgare	cis-acting regulatory element involved in the MeJA-responsiveness
ZmWAKL01	Zm00001d030942	Zm00001d030942_T001	TGACG-motif	TGACG	1116	5	-	Hordeum vulgare	cis-acting regulatory element involved in the MeJA-responsiveness
ZmWAKL01	Zm00001d030942	Zm00001d030942_T001	TGACG-motif	TGACG	1377	5	+	Hordeum vulgare	cis-acting regulatory element involved in the MeJA-responsiveness
ZmWAKL01	Zm00001d030942	Zm00001d030942_T001	TGACG-motif	TGACG	1582	5	-	Hordeum vulgare	cis-acting regulatory element involved in the MeJA-responsiveness
ZmWAKL01	Zm00001d030942	Zm00001d030942_T001	TGACG-motif	TGACG	1602	5	-	Hordeum vulgare	cis-acting regulatory element involved in the MeJA-responsiveness
ZmWAKL01	Zm00001d030942	Zm00001d030942_T001	ABRE	AACCCGG	340	7	+	Arabidopsis thaliana	cis-acting element involved in the abscisic acid responsiveness
ZmWAKL01	Zm00001d030942	Zm00001d030942_T001	ABRE	ACGTG	546	5	-	Arabidopsis thaliana	cis-acting element involved in the abscisic acid responsiveness
ZmWAKL01	Zm00001d030942	Zm00001d030942_T001	ABRE	GCCGCGTGGC	980	9	+	Oryza sativa	cis-acting element involved in the abscisic acid responsiveness
ZmWAKL01	Zm00001d030942	Zm00001d030942_T001	ABRE	ACGTG	1174	5	+	Arabidopsis thaliana	cis-acting element involved in the abscisic acid responsiveness
ZmWAKL01	Zm00001d030942	Zm00001d030942_T001	ABRE	ACGTG	1417	5	+	Arabidopsis thaliana	cis-acting element involved in the abscisic acid responsiveness
ZmWAKL01	Zm00001d030942	Zm00001d030942_T001	ABRE	ACGTG	1427	5	+	Arabidopsis thaliana	cis-acting element involved in the abscisic acid responsiveness
ZmWAKL01	Zm00001d030942	Zm00001d030942_T001	ABRE	ACGTG	1560	5	+	Arabidopsis thaliana	cis-acting element involved in the abscisic acid responsiveness
ZmWAKL01	Zm00001d030942	Zm00001d030942_T001	ABRE	ACGTG	1615	5	-	Arabidopsis thaliana	cis-acting element involved in the abscisic acid responsiveness
ZmWAKL01	Zm00001d030942	Zm00001d030942_T001	MYC	CATTTG	1647	6	-	Arabidopsis thaliana
ZmWAKL01	Zm00001d030942	Zm00001d030942_T001	MYC	CATTTG	1796	6	+	Arabidopsis thaliana
ZmWAKL01	Zm00001d030942	Zm00001d030942_T001	TATA-box	TATA	472	4	+	Arabidopsis thaliana	core promoter element around -30 of transcription start
ZmWAKL01	Zm00001d030942	Zm00001d030942_T001	TATA-box	TATA	537	4	+	Arabidopsis thaliana	core promoter element around -30 of transcription start
ZmWAKL01	Zm00001d030942	Zm00001d030942_T001	TATA-box	ATATAA	596	6	+	Brassica oleracea	core promoter element around -30 of transcription start
ZmWAKL01	Zm00001d030942	Zm00001d030942_T001	TATA-box	TATA	597	4	+	Arabidopsis thaliana	core promoter element around -30 of transcription start
ZmWAKL01	Zm00001d030942	Zm00001d030942_T001	TATA-box	TATA	1877	4	-	Arabidopsis thaliana	core promoter element around -30 of transcription start
ZmWAKL01	Zm00001d030942	Zm00001d030942_T001	Unnamed__4	CTCC	36	4	+	Petroselinum hortense
ZmWAKL01	Zm00001d030942	Zm00001d030942_T001	Unnamed__4	CTCC	709	4	+	Petroselinum hortense
ZmWAKL01	Zm00001d030942	Zm00001d030942_T001	Unnamed__4	CTCC	712	4	+	Petroselinum hortense
ZmWAKL01	Zm00001d030942	Zm00001d030942_T001	Unnamed__4	CTCC	730	4	+	Petroselinum hortense
ZmWAKL01	Zm00001d030942	Zm00001d030942_T001	Unnamed__4	CTCC	733	4	+	Petroselinum hortense
ZmWAKL01	Zm00001d030942	Zm00001d030942_T001	Unnamed__4	CTCC	819	4	+	Petroselinum hortense
ZmWAKL01	Zm00001d030942	Zm00001d030942_T001	Unnamed__4	CTCC	844	4	+	Petroselinum hortense
ZmWAKL01	Zm00001d030942	Zm00001d030942_T001	Unnamed__4	CTCC	877	4	+	Petroselinum hortense
ZmWAKL01	Zm00001d030942	Zm00001d030942_T001	Unnamed__4	CTCC	880	4	+	Petroselinum hortense
ZmWAKL01	Zm00001d030942	Zm00001d030942_T001	Unnamed__4	CTCC	933	4	+	Petroselinum hortense
ZmWAKL01	Zm00001d030942	Zm00001d030942_T001	Unnamed__4	CTCC	957	4	+	Petroselinum hortense
ZmWAKL01	Zm00001d030942	Zm00001d030942_T001	Unnamed__4	CTCC	1009	4	-	Petroselinum hortense
ZmWAKL01	Zm00001d030942	Zm00001d030942_T001	Unnamed__4	CTCC	1051	4	+	Petroselinum hortense
ZmWAKL01	Zm00001d030942	Zm00001d030942_T001	Unnamed__4	CTCC	1132	4	+	Petroselinum hortense
ZmWAKL01	Zm00001d030942	Zm00001d030942_T001	Unnamed__4	CTCC	1167	4	+	Petroselinum hortense
ZmWAKL01	Zm00001d030942	Zm00001d030942_T001	Unnamed__4	CTCC	1344	4	-	Petroselinum hortense
ZmWAKL01	Zm00001d030942	Zm00001d030942_T001	Unnamed__4	CTCC	1367	4	-	Petroselinum hortense
ZmWAKL01	Zm00001d030942	Zm00001d030942_T001	Unnamed__4	CTCC	1381	4	-	Petroselinum hortense
ZmWAKL01	Zm00001d030942	Zm00001d030942_T001	Unnamed__4	CTCC	1486	4	-	Petroselinum hortense
ZmWAKL01	Zm00001d030942	Zm00001d030942_T001	Unnamed__4	CTCC	1529	4	+	Petroselinum hortense
ZmWAKL01	Zm00001d030942	Zm00001d030942_T001	Unnamed__4	CTCC	1636	4	-	Petroselinum hortense
ZmWAKL01	Zm00001d030942	Zm00001d030942_T001	Unnamed__4	CTCC	1687	4	-	Petroselinum hortense
ZmWAKL01	Zm00001d030942	Zm00001d030942_T001	Unnamed__4	CTCC	1718	4	-	Petroselinum hortense
ZmWAKL01	Zm00001d030942	Zm00001d030942_T001	Unnamed__4	CTCC	1812	4	+	Petroselinum hortense
ZmWAKL01	Zm00001d030942	Zm00001d030942_T001	Unnamed__4	CTCC	1838	4	+	Petroselinum hortense
ZmWAKL01	Zm00001d030942	Zm00001d030942_T001	Unnamed__4	CTCC	1950	4	-	Petroselinum hortense
ZmWAKL01	Zm00001d030942	Zm00001d030942_T001	ACE	GCGACGTACC	907	9	+	Petroselinum crispum	cis-acting element involved in light responsiveness
ZmWAKL01	Zm00001d030942	Zm00001d030942_T001	ACE	GCGACGTACC	1414	9	+	Petroselinum crispum	cis-acting element involved in light responsiveness
ZmWAKL01	Zm00001d030942	Zm00001d030942_T001	Sp1	GGGCGG	998	6	+	Oryza sativa	light responsive element
ZmWAKL01	Zm00001d030942	Zm00001d030942_T001	ARE	AAACCA	508	6	-	Zea mays	cis-acting regulatory element essential for the anaerobic induction
ZmWAKL01	Zm00001d030942	Zm00001d030942_T001	AAGAA-motif	gGTAAAGAAA	526	9	-	Avena sativa
ZmWAKL01	Zm00001d030942	Zm00001d030942_T001	ABRE3a	TACGTG	1559	6	+	Zea mays
ZmWAKL01	Zm00001d030942	Zm00001d030942_T001	TGA-element	AACGAC	143	6	+	Brassica oleracea	auxin-responsive element
ZmWAKL01	Zm00001d030942	Zm00001d030942_T001	TGA-element	AACGAC	1159	6	+	Brassica oleracea	auxin-responsive element
ZmWAKL01	Zm00001d030942	Zm00001d030942_T001	as-1	TGACG	439	5	-	Arabidopsis thaliana
ZmWAKL01	Zm00001d030942	Zm00001d030942_T001	as-1	TGACG	1116	5	-	Arabidopsis thaliana
ZmWAKL01	Zm00001d030942	Zm00001d030942_T001	as-1	TGACG	1377	5	+	Arabidopsis thaliana
ZmWAKL01	Zm00001d030942	Zm00001d030942_T001	as-1	TGACG	1582	5	-	Arabidopsis thaliana
ZmWAKL01	Zm00001d030942	Zm00001d030942_T001	as-1	TGACG	1602	5	-	Arabidopsis thaliana
ZmWAKL01	Zm00001d030942	Zm00001d030942_T001	A-box	CCGTCC	1321	6	+	Petroselinum crispum	cis-acting regulatory element
ZmWAKL01	Zm00001d030942	Zm00001d030942_T001	A-box	CCGTCC	1473	6	-	Petroselinum crispum	cis-acting regulatory element
ZmWAKL01	Zm00001d030942	Zm00001d030942_T001	GATA-motif	AAGGATAAGG	362	9	-	Solanum tuberosum	part of a light responsive element
ZmWAKL01	Zm00001d030942	Zm00001d030942_T001	GATA-motif	AAGGATAAGG	368	9	-	Solanum tuberosum	part of a light responsive element
ZmWAKL01	Zm00001d030942	Zm00001d030942_T001	CCAAT-box	CAACGG	268	6	+	Hordeum vulgare	MYBHv1 binding site
ZmWAKL01	Zm00001d030942	Zm00001d030942_T001	Unnamed__2	CCCCGG	343	6	-	Zea mays
ZmWAKL01	Zm00001d030942	Zm00001d030942_T001	Unnamed__2	CCCCGG	1200	6	+	Zea mays
ZmWAKL01	Zm00001d030942	Zm00001d030942_T001	CAAT-box	CAAT	10	4	+	Nicotiana glutinosa
ZmWAKL01	Zm00001d030942	Zm00001d030942_T001	CAAT-box	CAAT	61	4	+	Nicotiana glutinosa
ZmWAKL01	Zm00001d030942	Zm00001d030942_T001	CAAT-box	CAAT	69	4	-	Nicotiana glutinosa
ZmWAKL01	Zm00001d030942	Zm00001d030942_T001	CAAT-box	CAAAT	93	5	+	Pisum sativum	common cis-acting element in promoter and enhancer regions
ZmWAKL01	Zm00001d030942	Zm00001d030942_T001	CAAT-box	CAAT	96	4	-	Nicotiana glutinosa
ZmWAKL01	Zm00001d030942	Zm00001d030942_T001	CAAT-box	CAAT	180	4	-	Nicotiana glutinosa
ZmWAKL01	Zm00001d030942	Zm00001d030942_T001	CAAT-box	CAAT	207	4	+	Nicotiana glutinosa
ZmWAKL01	Zm00001d030942	Zm00001d030942_T001	CAAT-box	CAAT	236	4	+	Nicotiana glutinosa
ZmWAKL01	Zm00001d030942	Zm00001d030942_T001	CAAT-box	CAAAT	402	5	+	Pisum sativum	common cis-acting element in promoter and enhancer regions
ZmWAKL01	Zm00001d030942	Zm00001d030942_T001	CAAT-box	CAAT	418	4	-	Nicotiana glutinosa
ZmWAKL01	Zm00001d030942	Zm00001d030942_T001	CAAT-box	CCAAT	586	5	+	Arabidopsis thaliana	common cis-acting element in promoter and enhancer regions
ZmWAKL01	Zm00001d030942	Zm00001d030942_T001	CAAT-box	CAAT	587	4	+	Nicotiana glutinosa
ZmWAKL01	Zm00001d030942	Zm00001d030942_T001	CAAT-box	CAAT	626	4	+	Nicotiana glutinosa
ZmWAKL01	Zm00001d030942	Zm00001d030942_T001	CAAT-box	CAAT	688	4	+	Nicotiana glutinosa
ZmWAKL01	Zm00001d030942	Zm00001d030942_T001	CAAT-box	CAAT	922	4	+	Nicotiana glutinosa
ZmWAKL01	Zm00001d030942	Zm00001d030942_T001	CAAT-box	CAAT	1585	4	+	Nicotiana glutinosa
ZmWAKL01	Zm00001d030942	Zm00001d030942_T001	CAAT-box	CAAAT	1590	5	-	Pisum sativum	common cis-acting element in promoter and enhancer regions
ZmWAKL01	Zm00001d030942	Zm00001d030942_T001	CAAT-box	CAAT	1606	4	-	Nicotiana glutinosa
ZmWAKL01	Zm00001d030942	Zm00001d030942_T001	CAAT-box	CAAAT	1647	5	+	Pisum sativum	common cis-acting element in promoter and enhancer regions
ZmWAKL01	Zm00001d030942	Zm00001d030942_T001	CAAT-box	CCCAATTT	1697	8	-	Arabidopsis thaliana	common cis-acting element in promoter and enhancer regions
ZmWAKL01	Zm00001d030942	Zm00001d030942_T001	CAAT-box	CCAAT	1699	5	-	Arabidopsis thaliana	common cis-acting element in promoter and enhancer regions
ZmWAKL01	Zm00001d030942	Zm00001d030942_T001	CAAT-box	CAAT	1750	4	+	Nicotiana glutinosa
ZmWAKL01	Zm00001d030942	Zm00001d030942_T001	CAAT-box	CAAAT	1797	5	-	Pisum sativum	common cis-acting element in promoter and enhancer regions
ZmWAKL01	Zm00001d030942	Zm00001d030942_T001	CAAT-box	CCAAT	1821	5	-	Arabidopsis thaliana	common cis-acting element in promoter and enhancer regions
ZmWAKL01	Zm00001d030942	Zm00001d030942_T001	CAAT-box	CAAT	1854	4	+	Nicotiana glutinosa
ZmWAKL01	Zm00001d030942	Zm00001d030942_T001	CAAT-box	CAAT	1905	4	+	Nicotiana glutinosa
ZmWAKL01	Zm00001d030942	Zm00001d030942_T001	CAAT-box	CAAT	1930	4	-	Nicotiana glutinosa
ZmWAKL01	Zm00001d030942	Zm00001d030942_T001	STRE	AGGGG	5	5	+	Arabidopsis thaliana
ZmWAKL01	Zm00001d030942	Zm00001d030942_T001	STRE	AGGGG	82	5	-	Arabidopsis thaliana
ZmWAKL01	Zm00001d030942	Zm00001d030942_T001	STRE	AGGGG	1107	5	-	Arabidopsis thaliana
ZmWAKL01	Zm00001d030942	Zm00001d030942_T001	G-box	CACGTC	546	6	+	Zea mays	cis-acting regulatory element involved in light responsiveness
ZmWAKL01	Zm00001d030942	Zm00001d030942_T001	G-box	CACGAC	792	6	+	Zea mays	cis-acting regulatory element involved in light responsiveness
ZmWAKL01	Zm00001d030942	Zm00001d030942_T001	G-box	CACGAC	969	6	-	Zea mays	cis-acting regulatory element involved in light responsiveness
ZmWAKL01	Zm00001d030942	Zm00001d030942_T001	G-box	CACGTC	1173	6	-	Zea mays	cis-acting regulatory element involved in light responsiveness
ZmWAKL01	Zm00001d030942	Zm00001d030942_T001	G-box	CACGTC	1416	6	-	Zea mays	cis-acting regulatory element involved in light responsiveness
ZmWAKL01	Zm00001d030942	Zm00001d030942_T001	G-box	CACGAC	1423	6	+	Zea mays	cis-acting regulatory element involved in light responsiveness
ZmWAKL01	Zm00001d030942	Zm00001d030942_T001	G-box	CACGTC	1426	6	-	Zea mays	cis-acting regulatory element involved in light responsiveness
ZmWAKL01	Zm00001d030942	Zm00001d030942_T001	G-box	TACGTG	1559	6	+	Arabidopsis thaliana	cis-acting regulatory element involved in light responsiveness
ZmWAKL01	Zm00001d030942	Zm00001d030942_T001	G-box	CAGACGTGGCA	1612	10	-	Nicotiana plumbaginifolia	cis-acting regulatory element involved in light responsiveness
ZmWAKL01	Zm00001d030942	Zm00001d030942_T001	G-box	CACGTC	1615	6	+	Zea mays	cis-acting regulatory element involved in light responsiveness
ZmWAKL01	Zm00001d030942	Zm00001d030942_T001	G-box	TAACACGTAG	1620	9	-	Brassica oleracea	cis-acting regulatory element involved in light responsiveness
ZmWAKL01	Zm00001d030942	Zm00001d030942_T001	LTR	CCGAAA	257	6	-	Hordeum vulgare	cis-acting element involved in low-temperature responsiveness
ZmWAKL01	Zm00001d030942	Zm00001d030942_T001		motif_sequence	223	4	+	organism	short_function
ZmWAKL01	Zm00001d030942	Zm00001d030942_T001		motif_sequence	667	4	-	organism	short_function
ZmWAKL01	Zm00001d030942	Zm00001d030942_T001		motif_sequence	715	4	+	organism	short_function
ZmWAKL01	Zm00001d030942	Zm00001d030942_T001		motif_sequence	721	4	+	organism	short_function
ZmWAKL01	Zm00001d030942	Zm00001d030942_T001		motif_sequence	1045	4	+	organism	short_function
ZmWAKL01	Zm00001d030942	Zm00001d030942_T001		motif_sequence	1183	4	+	organism	short_function
ZmWAKL01	Zm00001d030942	Zm00001d030942_T001		motif_sequence	1344	4	-	organism	short_function
ZmWAKL01	Zm00001d030942	Zm00001d030942_T001		motif_sequence	1367	4	-	organism	short_function
ZmWAKL01	Zm00001d030942	Zm00001d030942_T001		motif_sequence	1832	4	+	organism	short_function
ZmWAKL01	Zm00001d030942	Zm00001d030942_T001		motif_sequence	1844	4	+	organism	short_function
ZmWAKL01	Zm00001d030942	Zm00001d030942_T001	TCCC-motif	TCTCCCT	956	7	+	Spinacia oleracea	part of a light responsive element
ZmWAKL01	Zm00001d030942	Zm00001d030942_T001	CGTCA-motif	CGTCA	439	5	+	Hordeum vulgare	cis-acting regulatory element involved in the MeJA-responsiveness
ZmWAKL01	Zm00001d030942	Zm00001d030942_T001	CGTCA-motif	CGTCA	1116	5	+	Hordeum vulgare	cis-acting regulatory element involved in the MeJA-responsiveness
ZmWAKL01	Zm00001d030942	Zm00001d030942_T001	CGTCA-motif	CGTCA	1377	5	-	Hordeum vulgare	cis-acting regulatory element involved in the MeJA-responsiveness
ZmWAKL01	Zm00001d030942	Zm00001d030942_T001	CGTCA-motif	CGTCA	1582	5	+	Hordeum vulgare	cis-acting regulatory element involved in the MeJA-responsiveness
ZmWAKL01	Zm00001d030942	Zm00001d030942_T001	CGTCA-motif	CGTCA	1602	5	+	Hordeum vulgare	cis-acting regulatory element involved in the MeJA-responsiveness
ZmWAKL01	Zm00001d030942	Zm00001d030942_T001	TCA	TCATCTTCAT	221	9	+	Pisum sativum
ZmWAKL01	Zm00001d030942	Zm00001d030942_T001	WRE3	CCACCT	944	6	+	Pisum sativum
ZmWAKL01	Zm00001d030942	Zm00001d030942_T001	WRE3	CCACCT	1253	6	-	Pisum sativum
ZmWAKL01	Zm00001d030942	Zm00001d030942_T001	ABRE4	CACGTA	1559	6	-	Zea mays
ZmWAKL01	Zm00001d030942	Zm00001d030942_T001	GC-motif	CCCCCG	1199	6	+	Zea mays	enhancer-like element involved in anoxic specific inducibility
ZmWAKL01	Zm00001d030942	Zm00001d030942_T001	ATCT-motif	AATCTAATCC	411	9	-	Pisum sativum	part of a conserved DNA module involved in light responsiveness
ZmWAKL01	Zm00001d030942	Zm00001d030942_T001	MYB recognition site	CCGTTG	268	6	-	Arabidopsis thaliana
ZmWAKL01	Zm00001d030942	Zm00001d030942_T001	Unnamed__16	GCTGCCCGTC	1957	9	-	Zea mays
ZmWAKL01	Zm00001d030942	Zm00001d030942_T001	Unnamed__1	CGTGG	860	5	-	Zea mays
ZmWAKL01	Zm00001d030942	Zm00001d030942_T001	Unnamed__1	CGTGG	869	5	-	Zea mays
ZmWAKL01	Zm00001d030942	Zm00001d030942_T001	Unnamed__1	CGTGG	984	5	+	Zea mays
ZmWAKL01	Zm00001d030942	Zm00001d030942_T001	Unnamed__1	CGTGG	1422	5	-	Zea mays
ZmWAKL01	Zm00001d030942	Zm00001d030942_T001	Unnamed__1	CGTGG	1470	5	+	Zea mays
ZmWAKL01	Zm00001d030942	Zm00001d030942_T001	Unnamed__1	CGTGG	1614	5	-	Zea mays
ZmWAKL01	Zm00001d030942	Zm00001d030942_T001	GCN4_motif	TGAGTCA	25	7	+	Oryza sativa	cis-regulatory element involved in endosperm expression
ZmWAKL01	Zm00001d030942	Zm00001d030942_T001	Myb	TAACTG	104	6	-	Arabidopsis thaliana
ZmWAKL01	Zm00001d030942	Zm00001d030942_T001	dOCT	CTCGGATC	320	8	+	Zea mays
ZmWAKL01	Zm00001d030942	Zm00001d030942_T001	CCGTCC-box	CCGTCC	1321	6	+	Petroselinum hortense
ZmWAKL01	Zm00001d030942	Zm00001d030942_T001	CCGTCC-box	CCGTCC	1473	6	-	Petroselinum hortense
ZmWAKL01	Zm00001d030942	Zm00001d030942_T001	GT1-motif	GGTTAAT	251	7	+	Avena sativa	light responsive element
ZmWAKL01	Zm00001d030942	Zm00001d030942_T001	CCGTCC motif	CCGTCC	1321	6	+	Nicotiana tabacum
ZmWAKL01	Zm00001d030942	Zm00001d030942_T001	CCGTCC motif	CCGTCC	1473	6	-	Nicotiana tabacum
ZmWAKL02	Zm00001d031338	Zm00001d031338_T002	MYB	CAACCA	83	6	-	Arabidopsis thaliana
ZmWAKL02	Zm00001d031338	Zm00001d031338_T002	MYB	CAACAG	1130	6	-	Arabidopsis thaliana
ZmWAKL02	Zm00001d031338	Zm00001d031338_T002	MYB	CAACAG	1467	6	+	Arabidopsis thaliana
ZmWAKL02	Zm00001d031338	Zm00001d031338_T002	MYB	CAACAG	1571	6	-	Arabidopsis thaliana
ZmWAKL02	Zm00001d031338	Zm00001d031338_T002	Myb-binding site	CAACAG	1130	6	-	Nicotiana tabacum
ZmWAKL02	Zm00001d031338	Zm00001d031338_T002	Myb-binding site	CAACAG	1467	6	+	Nicotiana tabacum
ZmWAKL02	Zm00001d031338	Zm00001d031338_T002	Myb-binding site	CAACAG	1571	6	-	Nicotiana tabacum
ZmWAKL02	Zm00001d031338	Zm00001d031338_T002	TGACG-motif	TGACG	239	5	-	Hordeum vulgare	cis-acting regulatory element involved in the MeJA-responsiveness
ZmWAKL02	Zm00001d031338	Zm00001d031338_T002	TGACG-motif	TGACG	259	5	+	Hordeum vulgare	cis-acting regulatory element involved in the MeJA-responsiveness
ZmWAKL02	Zm00001d031338	Zm00001d031338_T002	TGACG-motif	TGACG	1977	5	-	Hordeum vulgare	cis-acting regulatory element involved in the MeJA-responsiveness
ZmWAKL02	Zm00001d031338	Zm00001d031338_T002	TGACG-motif	TGACG	1986	5	+	Hordeum vulgare	cis-acting regulatory element involved in the MeJA-responsiveness
ZmWAKL02	Zm00001d031338	Zm00001d031338_T002	TATA-box	TATAA	13	5	-	Arabidopsis thaliana	core promoter element around -30 of transcription start
ZmWAKL02	Zm00001d031338	Zm00001d031338_T002	TATA-box	TATA	14	4	+	Arabidopsis thaliana	core promoter element around -30 of transcription start
ZmWAKL02	Zm00001d031338	Zm00001d031338_T002	TATA-box	ATTATA	19	6	+	Brassica napus	core promoter element around -30 of transcription start
ZmWAKL02	Zm00001d031338	Zm00001d031338_T002	TATA-box	TATAA	20	5	-	Arabidopsis thaliana	core promoter element around -30 of transcription start
ZmWAKL02	Zm00001d031338	Zm00001d031338_T002	TATA-box	TATA	21	4	+	Arabidopsis thaliana	core promoter element around -30 of transcription start
ZmWAKL02	Zm00001d031338	Zm00001d031338_T002	TATA-box	TATATTTATATTT	101	12	-	Avena sativa	core promoter element around -30 of transcription start
ZmWAKL02	Zm00001d031338	Zm00001d031338_T002	TATA-box	TATA	110	4	+	Arabidopsis thaliana	core promoter element around -30 of transcription start
ZmWAKL02	Zm00001d031338	Zm00001d031338_T002	TATA-box	TATA	636	4	+	Arabidopsis thaliana	core promoter element around -30 of transcription start
ZmWAKL02	Zm00001d031338	Zm00001d031338_T002	TATA-box	taTATAAAtc	643	9	-	Arabidopsis thaliana	core promoter element around -30 of transcription start
ZmWAKL02	Zm00001d031338	Zm00001d031338_T002	TATA-box	TATAAAT	644	7	-	Brassica juncea	core promoter element around -30 of transcription start
ZmWAKL02	Zm00001d031338	Zm00001d031338_T002	TATA-box	TATAAA	645	6	-	Helianthus annuus	core promoter element around -30 of transcription start
ZmWAKL02	Zm00001d031338	Zm00001d031338_T002	TATA-box	TATATAA	646	7	-	Arabidopsis thaliana	core promoter element around -30 of transcription start
ZmWAKL02	Zm00001d031338	Zm00001d031338_T002	TATA-box	TATATA	647	6	+	Arabidopsis thaliana	core promoter element around -30 of transcription start
ZmWAKL02	Zm00001d031338	Zm00001d031338_T002	TATA-box	ATATAT	648	6	+	Brassica napus	core promoter element around -30 of transcription start
ZmWAKL02	Zm00001d031338	Zm00001d031338_T002	TATA-box	TATA	649	4	+	Arabidopsis thaliana	core promoter element around -30 of transcription start
ZmWAKL02	Zm00001d031338	Zm00001d031338_T002	TATA-box	TATAAAA	814	7	-	Pisum sativum	core promoter element around -30 of transcription start
ZmWAKL02	Zm00001d031338	Zm00001d031338_T002	TATA-box	TATAAA	815	6	-	Helianthus annuus	core promoter element around -30 of transcription start
ZmWAKL02	Zm00001d031338	Zm00001d031338_T002	TATA-box	TATAA	816	5	-	Arabidopsis thaliana	core promoter element around -30 of transcription start
ZmWAKL02	Zm00001d031338	Zm00001d031338_T002	TATA-box	TATA	817	4	+	Arabidopsis thaliana	core promoter element around -30 of transcription start
ZmWAKL02	Zm00001d031338	Zm00001d031338_T002	TATA-box	ATATAA	1228	6	+	Brassica oleracea	core promoter element around -30 of transcription start
ZmWAKL02	Zm00001d031338	Zm00001d031338_T002	TATA-box	TATA	1229	4	-	Arabidopsis thaliana	core promoter element around -30 of transcription start
ZmWAKL02	Zm00001d031338	Zm00001d031338_T002	TATA-box	TATA	1373	4	-	Arabidopsis thaliana	core promoter element around -30 of transcription start
ZmWAKL02	Zm00001d031338	Zm00001d031338_T002	TATA-box	TATATA	1588	6	-	Arabidopsis thaliana	core promoter element around -30 of transcription start
ZmWAKL02	Zm00001d031338	Zm00001d031338_T002	TATA-box	ATATAT	1589	6	-	Brassica napus	core promoter element around -30 of transcription start
ZmWAKL02	Zm00001d031338	Zm00001d031338_T002	TATA-box	TATATA	1590	6	-	Arabidopsis thaliana	core promoter element around -30 of transcription start
ZmWAKL02	Zm00001d031338	Zm00001d031338_T002	TATA-box	TATA	1592	4	-	Arabidopsis thaliana	core promoter element around -30 of transcription start
ZmWAKL02	Zm00001d031338	Zm00001d031338_T002	TATA-box	TAAAGATT	1602	8	-	Arabidopsis thaliana	core promoter element around -30 of transcription start
ZmWAKL02	Zm00001d031338	Zm00001d031338_T002	TATA-box	ATATAT	1969	6	-	Brassica napus	core promoter element around -30 of transcription start
ZmWAKL02	Zm00001d031338	Zm00001d031338_T002	TATA-box	TATA	1970	4	-	Arabidopsis thaliana	core promoter element around -30 of transcription start
ZmWAKL02	Zm00001d031338	Zm00001d031338_T002	chs-CMA1a	TTACTTAA	703	8	-	Daucus carota	part of a light responsive element
ZmWAKL02	Zm00001d031338	Zm00001d031338_T002	Unnamed__4	CTCC	451	4	+	Petroselinum hortense
ZmWAKL02	Zm00001d031338	Zm00001d031338_T002	Unnamed__4	CTCC	926	4	+	Petroselinum hortense
ZmWAKL02	Zm00001d031338	Zm00001d031338_T002	Unnamed__4	CTCC	1113	4	-	Petroselinum hortense
ZmWAKL02	Zm00001d031338	Zm00001d031338_T002	Unnamed__4	CTCC	1174	4	-	Petroselinum hortense
ZmWAKL02	Zm00001d031338	Zm00001d031338_T002	Unnamed__4	CTCC	1197	4	-	Petroselinum hortense
ZmWAKL02	Zm00001d031338	Zm00001d031338_T002	Unnamed__4	CTCC	1234	4	-	Petroselinum hortense
ZmWAKL02	Zm00001d031338	Zm00001d031338_T002	Unnamed__4	CTCC	1464	4	+	Petroselinum hortense
ZmWAKL02	Zm00001d031338	Zm00001d031338_T002	Unnamed__4	CTCC	1660	4	-	Petroselinum hortense
ZmWAKL02	Zm00001d031338	Zm00001d031338_T002	Unnamed__4	CTCC	1903	4	+	Petroselinum hortense
ZmWAKL02	Zm00001d031338	Zm00001d031338_T002	WUN-motif	AAATTTCTT	517	9	+	Nicotiana glutinosa
ZmWAKL02	Zm00001d031338	Zm00001d031338_T002	G-Box	CACGTT	1140	6	+	Pisum sativum	cis-acting regulatory element involved in light responsiveness
ZmWAKL02	Zm00001d031338	Zm00001d031338_T002	ABRE	ACGTG	1140	5	-	Arabidopsis thaliana	cis-acting element involved in the abscisic acid responsiveness
ZmWAKL02	Zm00001d031338	Zm00001d031338_T002	MYC	CATTTG	465	6	-	Arabidopsis thaliana
ZmWAKL02	Zm00001d031338	Zm00001d031338_T002	MYC	CATGTG	553	6	+	Arabidopsis thaliana
ZmWAKL02	Zm00001d031338	Zm00001d031338_T002	TCA-element	TCAGAAGAGG	774	10	+	Brassica oleracea	cis-acting element involved in salicylic acid responsiveness
ZmWAKL02	Zm00001d031338	Zm00001d031338_T002	Box 4	ATTAAT	665	6	+	Petroselinum crispum	part of a conserved DNA module involved in light responsiveness
ZmWAKL02	Zm00001d031338	Zm00001d031338_T002	Box 4	ATTAAT	1914	6	-	Petroselinum crispum	part of a conserved DNA module involved in light responsiveness
ZmWAKL02	Zm00001d031338	Zm00001d031338_T002	GARE-motif	TCTGTTG	1467	7	-	Brassica oleracea	gibberellin-responsive element
ZmWAKL02	Zm00001d031338	Zm00001d031338_T002	GARE-motif	TCTGTTG	1570	7	+	Brassica oleracea	gibberellin-responsive element
ZmWAKL02	Zm00001d031338	Zm00001d031338_T002	as-1	TGACG	239	5	-	Arabidopsis thaliana
ZmWAKL02	Zm00001d031338	Zm00001d031338_T002	as-1	TGACG	259	5	+	Arabidopsis thaliana
ZmWAKL02	Zm00001d031338	Zm00001d031338_T002	as-1	TGACG	1977	5	-	Arabidopsis thaliana
ZmWAKL02	Zm00001d031338	Zm00001d031338_T002	as-1	TGACG	1986	5	+	Arabidopsis thaliana
ZmWAKL02	Zm00001d031338	Zm00001d031338_T002	TGA-element	AACGAC	254	6	-	Brassica oleracea	auxin-responsive element
ZmWAKL02	Zm00001d031338	Zm00001d031338_T002	AT~TATA-box	TATATAAA	645	8	-	Arabidopsis thaliana
ZmWAKL02	Zm00001d031338	Zm00001d031338_T002	AT~TATA-box	TATATA	647	6	+	Arabidopsis thaliana
ZmWAKL02	Zm00001d031338	Zm00001d031338_T002	AT~TATA-box	TATATA	1588	6	-	Arabidopsis thaliana
ZmWAKL02	Zm00001d031338	Zm00001d031338_T002	AT~TATA-box	TATATA	1590	6	-	Arabidopsis thaliana
ZmWAKL02	Zm00001d031338	Zm00001d031338_T002	CAAT-box	CAAT	25	4	-	Nicotiana glutinosa
ZmWAKL02	Zm00001d031338	Zm00001d031338_T002	CAAT-box	CAAAT	465	5	+	Pisum sativum	common cis-acting element in promoter and enhancer regions
ZmWAKL02	Zm00001d031338	Zm00001d031338_T002	CAAT-box	CCAAT	488	5	-	Arabidopsis thaliana	common cis-acting element in promoter and enhancer regions
ZmWAKL02	Zm00001d031338	Zm00001d031338_T002	CAAT-box	CAAAT	497	5	-	Pisum sativum	common cis-acting element in promoter and enhancer regions
ZmWAKL02	Zm00001d031338	Zm00001d031338_T002	CAAT-box	CAAAT	516	5	+	Pisum sativum	common cis-acting element in promoter and enhancer regions
ZmWAKL02	Zm00001d031338	Zm00001d031338_T002	CAAT-box	CCAAT	547	5	+	Arabidopsis thaliana	common cis-acting element in promoter and enhancer regions
ZmWAKL02	Zm00001d031338	Zm00001d031338_T002	CAAT-box	CAAT	548	4	+	Nicotiana glutinosa
ZmWAKL02	Zm00001d031338	Zm00001d031338_T002	CAAT-box	CCAAT	560	5	-	Arabidopsis thaliana	common cis-acting element in promoter and enhancer regions
ZmWAKL02	Zm00001d031338	Zm00001d031338_T002	CAAT-box	CAAT	652	4	-	Nicotiana glutinosa
ZmWAKL02	Zm00001d031338	Zm00001d031338_T002	CAAT-box	CAAT	679	4	+	Nicotiana glutinosa
ZmWAKL02	Zm00001d031338	Zm00001d031338_T002	CAAT-box	CAAT	736	4	-	Nicotiana glutinosa
ZmWAKL02	Zm00001d031338	Zm00001d031338_T002	CAAT-box	CAAT	747	4	+	Nicotiana glutinosa
ZmWAKL02	Zm00001d031338	Zm00001d031338_T002	CAAT-box	CAAT	874	4	-	Nicotiana glutinosa
ZmWAKL02	Zm00001d031338	Zm00001d031338_T002	CAAT-box	CCAAT	928	5	+	Arabidopsis thaliana	common cis-acting element in promoter and enhancer regions
ZmWAKL02	Zm00001d031338	Zm00001d031338_T002	CAAT-box	CAAT	929	4	+	Nicotiana glutinosa
ZmWAKL02	Zm00001d031338	Zm00001d031338_T002	CAAT-box	CAAAT	1078	5	+	Pisum sativum	common cis-acting element in promoter and enhancer regions
ZmWAKL02	Zm00001d031338	Zm00001d031338_T002	CAAT-box	CAAAT	1347	5	-	Pisum sativum	common cis-acting element in promoter and enhancer regions
ZmWAKL02	Zm00001d031338	Zm00001d031338_T002	CAAT-box	CAAAT	1433	5	+	Pisum sativum	common cis-acting element in promoter and enhancer regions
ZmWAKL02	Zm00001d031338	Zm00001d031338_T002	CAAT-box	CAAT	1448	4	+	Nicotiana glutinosa
ZmWAKL02	Zm00001d031338	Zm00001d031338_T002	CAAT-box	CCAAT	1510	5	-	Arabidopsis thaliana	common cis-acting element in promoter and enhancer regions
ZmWAKL02	Zm00001d031338	Zm00001d031338_T002	CAAT-box	CAAAT	1531	5	-	Pisum sativum	common cis-acting element in promoter and enhancer regions
ZmWAKL02	Zm00001d031338	Zm00001d031338_T002	CAAT-box	CAAAT	1630	5	+	Pisum sativum	common cis-acting element in promoter and enhancer regions
ZmWAKL02	Zm00001d031338	Zm00001d031338_T002	CAAT-box	CAAT	1784	4	-	Nicotiana glutinosa
ZmWAKL02	Zm00001d031338	Zm00001d031338_T002	CAAT-box	CAAAT	1809	5	+	Pisum sativum	common cis-acting element in promoter and enhancer regions
ZmWAKL02	Zm00001d031338	Zm00001d031338_T002	CAAT-box	CAAAT	1856	5	-	Pisum sativum	common cis-acting element in promoter and enhancer regions
ZmWAKL02	Zm00001d031338	Zm00001d031338_T002	G-box	CACGAC	1922	6	-	Zea mays	cis-acting regulatory element involved in light responsiveness
ZmWAKL02	Zm00001d031338	Zm00001d031338_T002	STRE	AGGGG	1740	5	+	Arabidopsis thaliana
ZmWAKL02	Zm00001d031338	Zm00001d031338_T002		motif_sequence	596	4	-	organism	short_function
ZmWAKL02	Zm00001d031338	Zm00001d031338_T002		motif_sequence	777	4	-	organism	short_function
ZmWAKL02	Zm00001d031338	Zm00001d031338_T002		motif_sequence	924	4	+	organism	short_function
ZmWAKL02	Zm00001d031338	Zm00001d031338_T002		motif_sequence	971	4	-	organism	short_function
ZmWAKL02	Zm00001d031338	Zm00001d031338_T002		motif_sequence	1197	4	-	organism	short_function
ZmWAKL02	Zm00001d031338	Zm00001d031338_T002		motif_sequence	1217	4	-	organism	short_function
ZmWAKL02	Zm00001d031338	Zm00001d031338_T002		motif_sequence	1399	4	+	organism	short_function
ZmWAKL02	Zm00001d031338	Zm00001d031338_T002		motif_sequence	1462	4	+	organism	short_function
ZmWAKL02	Zm00001d031338	Zm00001d031338_T002		motif_sequence	1648	4	-	organism	short_function
ZmWAKL02	Zm00001d031338	Zm00001d031338_T002		motif_sequence	1660	4	-	organism	short_function
ZmWAKL02	Zm00001d031338	Zm00001d031338_T002		motif_sequence	1948	4	+	organism	short_function
ZmWAKL02	Zm00001d031338	Zm00001d031338_T002		motif_sequence	1990	4	-	organism	short_function
ZmWAKL02	Zm00001d031338	Zm00001d031338_T002	NON-box	AGATCGACG	1992	9	+	Arabidopsis thaliana	cis-acting regulatory element related to meristem specific activation
ZmWAKL02	Zm00001d031338	Zm00001d031338_T002	CGTCA-motif	CGTCA	239	5	+	Hordeum vulgare	cis-acting regulatory element involved in the MeJA-responsiveness
ZmWAKL02	Zm00001d031338	Zm00001d031338_T002	CGTCA-motif	CGTCA	259	5	-	Hordeum vulgare	cis-acting regulatory element involved in the MeJA-responsiveness
ZmWAKL02	Zm00001d031338	Zm00001d031338_T002	CGTCA-motif	CGTCA	1977	5	+	Hordeum vulgare	cis-acting regulatory element involved in the MeJA-responsiveness
ZmWAKL02	Zm00001d031338	Zm00001d031338_T002	CGTCA-motif	CGTCA	1986	5	-	Hordeum vulgare	cis-acting regulatory element involved in the MeJA-responsiveness
ZmWAKL02	Zm00001d031338	Zm00001d031338_T002	ATCT-motif	AATCTAATCC	991	9	-	Pisum sativum	part of a conserved DNA module involved in light responsiveness
ZmWAKL02	Zm00001d031338	Zm00001d031338_T002	GT1-motif	GGTTAA	229	6	+	Arabidopsis thaliana	light responsive element
ZmWAKL02	Zm00001d031338	Zm00001d031338_T002	AE-box	AGAAACTT	1176	8	+	Arabidopsis thaliana	part of a module for light response
ZmWAKL02	Zm00001d031338	Zm00001d031338_T002	TCT-motif	TCTTAC	869	6	-	Arabidopsis thaliana	part of a light responsive element
ZmWAKL02	Zm00001d031338	Zm00001d031338_T002	TCT-motif	TCTTAC	1063	6	+	Arabidopsis thaliana	part of a light responsive element
ZmWAKL03	Zm00001d031351	Zm00001d031351_T001	CAT-box	GCCACT	1416	6	-	Arabidopsis thaliana	cis-acting regulatory element related to meristem expression
ZmWAKL03	Zm00001d031351	Zm00001d031351_T001	DRE core	GCCGAC	778	6	-	Arabidopsis thaliana
ZmWAKL03	Zm00001d031351	Zm00001d031351_T001	MYB recognition site	CCGTTG	685	6	+	Arabidopsis thaliana
ZmWAKL03	Zm00001d031351	Zm00001d031351_T001	CCGTCC motif	CCGTCC	1844	6	+	Nicotiana tabacum
ZmWAKL03	Zm00001d031351	Zm00001d031351_T001	P-box	CCTTTTG	1054	7	-	Oryza sativa	gibberellin-responsive element
ZmWAKL03	Zm00001d031351	Zm00001d031351_T001	CARE	CAACTCAC	1044	8	+	Oryza sativa
ZmWAKL03	Zm00001d031351	Zm00001d031351_T001	ABRE4	CACGTA	560	6	+	Zea mays
ZmWAKL03	Zm00001d031351	Zm00001d031351_T001	ARE	AAACCA	429	6	+	Zea mays	cis-acting regulatory element essential for the anaerobic induction
ZmWAKL03	Zm00001d031351	Zm00001d031351_T001	Sp1	GGGCGG	791	6	-	Oryza sativa	light responsive element
ZmWAKL03	Zm00001d031351	Zm00001d031351_T001	Sp1	GGGCGG	844	6	-	Oryza sativa	light responsive element
ZmWAKL03	Zm00001d031351	Zm00001d031351_T001	RY-element	CATGCATG	592	8	+	Helianthus annuus	cis-acting regulatory element involved in seed-specific regulation
ZmWAKL03	Zm00001d031351	Zm00001d031351_T001	RY-element	CATGCATG	1658	8	-	Helianthus annuus	cis-acting regulatory element involved in seed-specific regulation
ZmWAKL03	Zm00001d031351	Zm00001d031351_T001	STRE	AGGGG	753	5	-	Arabidopsis thaliana
ZmWAKL03	Zm00001d031351	Zm00001d031351_T001	STRE	AGGGG	833	5	-	Arabidopsis thaliana
ZmWAKL03	Zm00001d031351	Zm00001d031351_T001	STRE	AGGGG	1058	5	+	Arabidopsis thaliana
ZmWAKL03	Zm00001d031351	Zm00001d031351_T001	TGA-element	AACGAC	189	6	+	Brassica oleracea	auxin-responsive element
ZmWAKL03	Zm00001d031351	Zm00001d031351_T001	TGA-element	AACGAC	223	6	-	Brassica oleracea	auxin-responsive element
ZmWAKL03	Zm00001d031351	Zm00001d031351_T001	TGA-element	AACGAC	698	6	+	Brassica oleracea	auxin-responsive element
ZmWAKL03	Zm00001d031351	Zm00001d031351_T001	TGA-element	AACGAC	977	6	-	Brassica oleracea	auxin-responsive element
ZmWAKL03	Zm00001d031351	Zm00001d031351_T001	AT~TATA-box	TATATA	308	6	+	Arabidopsis thaliana
ZmWAKL03	Zm00001d031351	Zm00001d031351_T001	CTAG-motif	ACTAGCAGAA	1864	9	+	Avena sativa
ZmWAKL03	Zm00001d031351	Zm00001d031351_T001	A-box	CCGTCC	1844	6	+	Petroselinum crispum	cis-acting regulatory element
ZmWAKL03	Zm00001d031351	Zm00001d031351_T001	W box	TTGACC	486	6	+	Arabidopsis thaliana
ZmWAKL03	Zm00001d031351	Zm00001d031351_T001	W box	TTGACC	1635	6	-	Arabidopsis thaliana
ZmWAKL03	Zm00001d031351	Zm00001d031351_T001	MSA-like	TCCAACGGT	684	9	-	Catharanthus roseus	cis-acting element involved in cell cycle regulation
ZmWAKL03	Zm00001d031351	Zm00001d031351_T001	G-Box	CACGTG	664	6	+	Pisum sativum	cis-acting regulatory element involved in light responsiveness
ZmWAKL03	Zm00001d031351	Zm00001d031351_T001	WUN-motif	AAATTTCTT	1293	9	-	Nicotiana glutinosa
ZmWAKL03	Zm00001d031351	Zm00001d031351_T001	ABRE	ACGTG	536	5	+	Arabidopsis thaliana	cis-acting element involved in the abscisic acid responsiveness
ZmWAKL03	Zm00001d031351	Zm00001d031351_T001	ABRE	ACGTG	560	5	-	Arabidopsis thaliana	cis-acting element involved in the abscisic acid responsiveness
ZmWAKL03	Zm00001d031351	Zm00001d031351_T001	ABRE	CACGTG	664	6	+	Arabidopsis thaliana	cis-acting element involved in the abscisic acid responsiveness
ZmWAKL03	Zm00001d031351	Zm00001d031351_T001	ABRE	ACGTG	665	5	+	Arabidopsis thaliana	cis-acting element involved in the abscisic acid responsiveness
ZmWAKL03	Zm00001d031351	Zm00001d031351_T001	ABRE	TACGGTC	1797	7	-	Arabidopsis thaliana	cis-acting element involved in the abscisic acid responsiveness
ZmWAKL03	Zm00001d031351	Zm00001d031351_T001	Unnamed__1	CGTGG	338	5	+	Zea mays
ZmWAKL03	Zm00001d031351	Zm00001d031351_T001	Unnamed__1	CGTGG	708	5	+	Zea mays
ZmWAKL03	Zm00001d031351	Zm00001d031351_T001	Unnamed__1	CGTGG	1886	5	-	Zea mays
ZmWAKL03	Zm00001d031351	Zm00001d031351_T001	Myb	TAACTG	988	6	-	Arabidopsis thaliana
ZmWAKL03	Zm00001d031351	Zm00001d031351_T001	Myb	CAACTG	1019	6	+	Arabidopsis thaliana
ZmWAKL03	Zm00001d031351	Zm00001d031351_T001	Myb	TAACTG	1210	6	-	Arabidopsis thaliana
ZmWAKL03	Zm00001d031351	Zm00001d031351_T001	Myb	CAACTG	1225	6	-	Arabidopsis thaliana
ZmWAKL03	Zm00001d031351	Zm00001d031351_T001	Myb	CAACTG	1480	6	+	Arabidopsis thaliana
ZmWAKL03	Zm00001d031351	Zm00001d031351_T001	Myb	TAACTG	1514	6	-	Arabidopsis thaliana
ZmWAKL03	Zm00001d031351	Zm00001d031351_T001	Myb	CAACTG	1891	6	+	Arabidopsis thaliana
ZmWAKL03	Zm00001d031351	Zm00001d031351_T001	CCGTCC-box	CCGTCC	1844	6	+	Petroselinum hortense
ZmWAKL03	Zm00001d031351	Zm00001d031351_T001	GT1-motif	GGTTAA	54	6	-	Arabidopsis thaliana	light responsive element
ZmWAKL03	Zm00001d031351	Zm00001d031351_T001	CGTCA-motif	CGTCA	1155	5	-	Hordeum vulgare	cis-acting regulatory element involved in the MeJA-responsiveness
ZmWAKL03	Zm00001d031351	Zm00001d031351_T001	TATA	TATAAAAT	239	8	-	Arabidopsis thaliana
ZmWAKL03	Zm00001d031351	Zm00001d031351_T001		motif_sequence	21	4	-	organism	short_function
ZmWAKL03	Zm00001d031351	Zm00001d031351_T001		motif_sequence	67	4	+	organism	short_function
ZmWAKL03	Zm00001d031351	Zm00001d031351_T001		motif_sequence	74	4	-	organism	short_function
ZmWAKL03	Zm00001d031351	Zm00001d031351_T001		motif_sequence	275	4	-	organism	short_function
ZmWAKL03	Zm00001d031351	Zm00001d031351_T001		motif_sequence	542	4	+	organism	short_function
ZmWAKL03	Zm00001d031351	Zm00001d031351_T001		motif_sequence	840	4	+	organism	short_function
ZmWAKL03	Zm00001d031351	Zm00001d031351_T001		motif_sequence	933	4	+	organism	short_function
ZmWAKL03	Zm00001d031351	Zm00001d031351_T001		motif_sequence	1022	4	+	organism	short_function
ZmWAKL03	Zm00001d031351	Zm00001d031351_T001		motif_sequence	1027	4	+	organism	short_function
ZmWAKL03	Zm00001d031351	Zm00001d031351_T001		motif_sequence	1192	4	+	organism	short_function
ZmWAKL03	Zm00001d031351	Zm00001d031351_T001		motif_sequence	1231	4	+	organism	short_function
ZmWAKL03	Zm00001d031351	Zm00001d031351_T001		motif_sequence	1246	4	-	organism	short_function
ZmWAKL03	Zm00001d031351	Zm00001d031351_T001		motif_sequence	1674	4	+	organism	short_function
ZmWAKL03	Zm00001d031351	Zm00001d031351_T001		motif_sequence	1713	4	+	organism	short_function
ZmWAKL03	Zm00001d031351	Zm00001d031351_T001	LAMP-element	CTTTATCA	1323	8	+	Pisum sativum	part of a light responsive element
ZmWAKL03	Zm00001d031351	Zm00001d031351_T001	ABRE3a	TACGTG	560	6	-	Zea mays
ZmWAKL03	Zm00001d031351	Zm00001d031351_T001	Box 4	ATTAAT	246	6	+	Petroselinum crispum	part of a conserved DNA module involved in light responsiveness
ZmWAKL03	Zm00001d031351	Zm00001d031351_T001	Box 4	ATTAAT	945	6	+	Petroselinum crispum	part of a conserved DNA module involved in light responsiveness
ZmWAKL03	Zm00001d031351	Zm00001d031351_T001	Box 4	ATTAAT	1962	6	-	Petroselinum crispum	part of a conserved DNA module involved in light responsiveness
ZmWAKL03	Zm00001d031351	Zm00001d031351_T001	O2-site	GATGA(C/T)(A/G)TG(A/G)	1216	8	-	Zea mays	cis-acting regulatory element involved in zein metabolism regulation
ZmWAKL03	Zm00001d031351	Zm00001d031351_T001	CAAT-box	CAAT	10	4	-	Nicotiana glutinosa
ZmWAKL03	Zm00001d031351	Zm00001d031351_T001	CAAT-box	CAAT	85	4	-	Nicotiana glutinosa
ZmWAKL03	Zm00001d031351	Zm00001d031351_T001	CAAT-box	CAAT	129	4	-	Nicotiana glutinosa
ZmWAKL03	Zm00001d031351	Zm00001d031351_T001	CAAT-box	CAAT	162	4	-	Nicotiana glutinosa
ZmWAKL03	Zm00001d031351	Zm00001d031351_T001	CAAT-box	CAAAT	296	5	-	Pisum sativum	common cis-acting element in promoter and enhancer regions
ZmWAKL03	Zm00001d031351	Zm00001d031351_T001	CAAT-box	CAAAT	421	5	-	Pisum sativum	common cis-acting element in promoter and enhancer regions
ZmWAKL03	Zm00001d031351	Zm00001d031351_T001	CAAT-box	CAAAT	484	5	-	Pisum sativum	common cis-acting element in promoter and enhancer regions
ZmWAKL03	Zm00001d031351	Zm00001d031351_T001	CAAT-box	CAAT	1153	4	-	Nicotiana glutinosa
ZmWAKL03	Zm00001d031351	Zm00001d031351_T001	CAAT-box	CAAAT	1175	5	+	Pisum sativum	common cis-acting element in promoter and enhancer regions
ZmWAKL03	Zm00001d031351	Zm00001d031351_T001	CAAT-box	CAAAT	1203	5	+	Pisum sativum	common cis-acting element in promoter and enhancer regions
ZmWAKL03	Zm00001d031351	Zm00001d031351_T001	CAAT-box	CCAAT	1268	5	-	Arabidopsis thaliana	common cis-acting element in promoter and enhancer regions
ZmWAKL03	Zm00001d031351	Zm00001d031351_T001	CAAT-box	CCAAT	1439	5	-	Arabidopsis thaliana	common cis-acting element in promoter and enhancer regions
ZmWAKL03	Zm00001d031351	Zm00001d031351_T001	CAAT-box	CAAAT	1486	5	-	Pisum sativum	common cis-acting element in promoter and enhancer regions
ZmWAKL03	Zm00001d031351	Zm00001d031351_T001	CAAT-box	CAAT	1502	4	-	Nicotiana glutinosa
ZmWAKL03	Zm00001d031351	Zm00001d031351_T001	CAAT-box	CAAAT	1768	5	-	Pisum sativum	common cis-acting element in promoter and enhancer regions
ZmWAKL03	Zm00001d031351	Zm00001d031351_T001	CAAT-box	CAAT	1914	4	-	Nicotiana glutinosa
ZmWAKL03	Zm00001d031351	Zm00001d031351_T001	G-box	CACGTC	535	6	-	Zea mays	cis-acting regulatory element involved in light responsiveness
ZmWAKL03	Zm00001d031351	Zm00001d031351_T001	G-box	TACGTG	560	6	-	Arabidopsis thaliana	cis-acting regulatory element involved in light responsiveness
ZmWAKL03	Zm00001d031351	Zm00001d031351_T001	G-box	CACGTG	664	6	+	Arabidopsis thaliana	cis-acting regulatory element involved in light responsiveness
ZmWAKL03	Zm00001d031351	Zm00001d031351_T001	as-1	TGACG	1155	5	+	Arabidopsis thaliana
ZmWAKL03	Zm00001d031351	Zm00001d031351_T001	GATA-motif	AAGGATAAGG	1287	9	+	Solanum tuberosum	part of a light responsive element
ZmWAKL03	Zm00001d031351	Zm00001d031351_T001	GATA-motif	GATAGGA	1397	7	+	Arabidopsis thaliana	part of a light responsive element
ZmWAKL03	Zm00001d031351	Zm00001d031351_T001	GATA-motif	GATAGGA	1492	7	+	Arabidopsis thaliana	part of a light responsive element
ZmWAKL03	Zm00001d031351	Zm00001d031351_T001	GATA-motif	AAGGATAAGG	1848	9	-	Solanum tuberosum	part of a light responsive element
ZmWAKL03	Zm00001d031351	Zm00001d031351_T001	CCAAT-box	CAACGG	685	6	-	Hordeum vulgare	MYBHv1 binding site
ZmWAKL03	Zm00001d031351	Zm00001d031351_T001	MBS	CAACTG	1019	6	+	Arabidopsis thaliana	MYB binding site involved in drought-inducibility
ZmWAKL03	Zm00001d031351	Zm00001d031351_T001	MBS	CAACTG	1225	6	-	Arabidopsis thaliana	MYB binding site involved in drought-inducibility
ZmWAKL03	Zm00001d031351	Zm00001d031351_T001	MBS	CAACTG	1480	6	+	Arabidopsis thaliana	MYB binding site involved in drought-inducibility
ZmWAKL03	Zm00001d031351	Zm00001d031351_T001	MBS	CAACTG	1891	6	+	Arabidopsis thaliana	MYB binding site involved in drought-inducibility
ZmWAKL03	Zm00001d031351	Zm00001d031351_T001	Myb-binding site	CAACAG	1817	6	-	Nicotiana tabacum
ZmWAKL03	Zm00001d031351	Zm00001d031351_T001	MYB	CAACCA	674	6	-	Arabidopsis thaliana
ZmWAKL03	Zm00001d031351	Zm00001d031351_T001	MYB	CAACCA	1441	6	-	Arabidopsis thaliana
ZmWAKL03	Zm00001d031351	Zm00001d031351_T001	MYB	CAACAG	1817	6	-	Arabidopsis thaliana
ZmWAKL03	Zm00001d031351	Zm00001d031351_T001	MYC	CATTTG	1175	6	-	Arabidopsis thaliana
ZmWAKL03	Zm00001d031351	Zm00001d031351_T001	TATA-box	TACAAAA	44	7	-	Oryza sativa	core promoter element around -30 of transcription start
ZmWAKL03	Zm00001d031351	Zm00001d031351_T001	TATA-box	ATTATA	62	6	+	Brassica napus	core promoter element around -30 of transcription start
ZmWAKL03	Zm00001d031351	Zm00001d031351_T001	TATA-box	TATAA	63	5	-	Arabidopsis thaliana	core promoter element around -30 of transcription start
ZmWAKL03	Zm00001d031351	Zm00001d031351_T001	TATA-box	TATA	64	4	+	Arabidopsis thaliana	core promoter element around -30 of transcription start
ZmWAKL03	Zm00001d031351	Zm00001d031351_T001	TATA-box	ATATAA	104	6	+	Brassica oleracea	core promoter element around -30 of transcription start
ZmWAKL03	Zm00001d031351	Zm00001d031351_T001	TATA-box	TATA	105	4	+	Arabidopsis thaliana	core promoter element around -30 of transcription start
ZmWAKL03	Zm00001d031351	Zm00001d031351_T001	TATA-box	TATA	159	4	+	Arabidopsis thaliana	core promoter element around -30 of transcription start
ZmWAKL03	Zm00001d031351	Zm00001d031351_T001	TATA-box	TATA	236	4	+	Arabidopsis thaliana	core promoter element around -30 of transcription start
ZmWAKL03	Zm00001d031351	Zm00001d031351_T001	TATA-box	TATAAAA	240	7	-	Pisum sativum	core promoter element around -30 of transcription start
ZmWAKL03	Zm00001d031351	Zm00001d031351_T001	TATA-box	TATAAA	241	6	-	Helianthus annuus	core promoter element around -30 of transcription start
ZmWAKL03	Zm00001d031351	Zm00001d031351_T001	TATA-box	TATAA	242	5	-	Arabidopsis thaliana	core promoter element around -30 of transcription start
ZmWAKL03	Zm00001d031351	Zm00001d031351_T001	TATA-box	TATA	243	4	+	Arabidopsis thaliana	core promoter element around -30 of transcription start
ZmWAKL03	Zm00001d031351	Zm00001d031351_T001	TATA-box	TATAA	286	5	-	Arabidopsis thaliana	core promoter element around -30 of transcription start
ZmWAKL03	Zm00001d031351	Zm00001d031351_T001	TATA-box	TATA	287	4	+	Arabidopsis thaliana	core promoter element around -30 of transcription start
ZmWAKL03	Zm00001d031351	Zm00001d031351_T001	TATA-box	TATATA	308	6	+	Arabidopsis thaliana	core promoter element around -30 of transcription start
ZmWAKL03	Zm00001d031351	Zm00001d031351_T001	TATA-box	ATATAT	309	6	+	Brassica napus	core promoter element around -30 of transcription start
ZmWAKL03	Zm00001d031351	Zm00001d031351_T001	TATA-box	TATA	310	4	+	Arabidopsis thaliana	core promoter element around -30 of transcription start
ZmWAKL03	Zm00001d031351	Zm00001d031351_T001	TATA-box	ATTATA	317	6	+	Brassica napus	core promoter element around -30 of transcription start
ZmWAKL03	Zm00001d031351	Zm00001d031351_T001	TATA-box	TATAA	318	5	-	Arabidopsis thaliana	core promoter element around -30 of transcription start
ZmWAKL03	Zm00001d031351	Zm00001d031351_T001	TATA-box	TATA	319	4	+	Arabidopsis thaliana	core promoter element around -30 of transcription start
ZmWAKL03	Zm00001d031351	Zm00001d031351_T001	TATA-box	ATATAA	460	6	+	Brassica oleracea	core promoter element around -30 of transcription start
ZmWAKL03	Zm00001d031351	Zm00001d031351_T001	TATA-box	TATA	461	4	+	Arabidopsis thaliana	core promoter element around -30 of transcription start
ZmWAKL03	Zm00001d031351	Zm00001d031351_T001	TATA-box	TAAAGATT	479	8	+	Arabidopsis thaliana	core promoter element around -30 of transcription start
ZmWAKL03	Zm00001d031351	Zm00001d031351_T001	TATA-box	TACAAAA	564	7	+	Oryza sativa	core promoter element around -30 of transcription start
ZmWAKL03	Zm00001d031351	Zm00001d031351_T001	TATA-box	TATA	575	4	+	Arabidopsis thaliana	core promoter element around -30 of transcription start
ZmWAKL03	Zm00001d031351	Zm00001d031351_T001	TATA-box	TACAAAA	1052	7	+	Oryza sativa	core promoter element around -30 of transcription start
ZmWAKL03	Zm00001d031351	Zm00001d031351_T001	TATA-box	TATA	1241	4	-	Arabidopsis thaliana	core promoter element around -30 of transcription start
ZmWAKL03	Zm00001d031351	Zm00001d031351_T001	TATA-box	TATAA	1517	5	-	Arabidopsis thaliana	core promoter element around -30 of transcription start
ZmWAKL03	Zm00001d031351	Zm00001d031351_T001	TATA-box	TATA	1518	4	-	Arabidopsis thaliana	core promoter element around -30 of transcription start
ZmWAKL03	Zm00001d031351	Zm00001d031351_T001	TATA-box	ATATAA	1692	6	+	Brassica oleracea	core promoter element around -30 of transcription start
ZmWAKL03	Zm00001d031351	Zm00001d031351_T001	TATA-box	TATA	1693	4	-	Arabidopsis thaliana	core promoter element around -30 of transcription start
ZmWAKL03	Zm00001d031351	Zm00001d031351_T001	TATA-box	ATATAA	1956	6	+	Brassica oleracea	core promoter element around -30 of transcription start
ZmWAKL03	Zm00001d031351	Zm00001d031351_T001	TATA-box	TATA	1957	4	-	Arabidopsis thaliana	core promoter element around -30 of transcription start
ZmWAKL03	Zm00001d031351	Zm00001d031351_T001	TATA-box	TATA	1976	4	-	Arabidopsis thaliana	core promoter element around -30 of transcription start
ZmWAKL03	Zm00001d031351	Zm00001d031351_T001	Unnamed__4	CTCC	21	4	-	Petroselinum hortense
ZmWAKL03	Zm00001d031351	Zm00001d031351_T001	Unnamed__4	CTCC	440	4	+	Petroselinum hortense
ZmWAKL03	Zm00001d031351	Zm00001d031351_T001	Unnamed__4	CTCC	624	4	+	Petroselinum hortense
ZmWAKL03	Zm00001d031351	Zm00001d031351_T001	Unnamed__4	CTCC	742	4	-	Petroselinum hortense
ZmWAKL03	Zm00001d031351	Zm00001d031351_T001	Unnamed__4	CTCC	796	4	+	Petroselinum hortense
ZmWAKL03	Zm00001d031351	Zm00001d031351_T001	Unnamed__4	CTCC	842	4	+	Petroselinum hortense
ZmWAKL03	Zm00001d031351	Zm00001d031351_T001	Unnamed__4	CTCC	898	4	+	Petroselinum hortense
ZmWAKL03	Zm00001d031351	Zm00001d031351_T001	Unnamed__4	CTCC	935	4	+	Petroselinum hortense
ZmWAKL03	Zm00001d031351	Zm00001d031351_T001	Unnamed__4	CTCC	1194	4	+	Petroselinum hortense
ZmWAKL03	Zm00001d031351	Zm00001d031351_T001	Unnamed__4	CTCC	1271	4	-	Petroselinum hortense
ZmWAKL03	Zm00001d031351	Zm00001d031351_T001	Unnamed__4	CTCC	1333	4	+	Petroselinum hortense
ZmWAKL03	Zm00001d031351	Zm00001d031351_T001	Unnamed__4	CTCC	1391	4	+	Petroselinum hortense
ZmWAKL03	Zm00001d031351	Zm00001d031351_T001	Unnamed__4	CTCC	1401	4	-	Petroselinum hortense
ZmWAKL03	Zm00001d031351	Zm00001d031351_T001	Unnamed__4	CTCC	1465	4	-	Petroselinum hortense
ZmWAKL03	Zm00001d031351	Zm00001d031351_T001	Unnamed__4	CTCC	1642	4	+	Petroselinum hortense
ZmWAKL03	Zm00001d031351	Zm00001d031351_T001	Unnamed__4	CTCC	1676	4	+	Petroselinum hortense
ZmWAKL03	Zm00001d031351	Zm00001d031351_T001	Unnamed__4	CTCC	1683	4	+	Petroselinum hortense
ZmWAKL03	Zm00001d031351	Zm00001d031351_T001	Unnamed__4	CTCC	1701	4	+	Petroselinum hortense
ZmWAKL03	Zm00001d031351	Zm00001d031351_T001	Unnamed__4	CTCC	1708	4	+	Petroselinum hortense
ZmWAKL03	Zm00001d031351	Zm00001d031351_T001	Unnamed__4	CTCC	1715	4	+	Petroselinum hortense
ZmWAKL03	Zm00001d031351	Zm00001d031351_T001	Unnamed__4	CTCC	1751	4	-	Petroselinum hortense
ZmWAKL03	Zm00001d031351	Zm00001d031351_T001	Unnamed__4	CTCC	1754	4	-	Petroselinum hortense
ZmWAKL03	Zm00001d031351	Zm00001d031351_T001	Unnamed__4	CTCC	1852	4	+	Petroselinum hortense
ZmWAKL03	Zm00001d031351	Zm00001d031351_T001	TGACG-motif	TGACG	1155	5	+	Hordeum vulgare	cis-acting regulatory element involved in the MeJA-responsiveness
ZmWAKL04	Zm00001d031366	Zm00001d031366_T001	Myb-binding site	CAACAG	1646	6	-	Nicotiana tabacum
ZmWAKL04	Zm00001d031366	Zm00001d031366_T001	Myb-binding site	CAACAG	1961	6	-	Nicotiana tabacum
ZmWAKL04	Zm00001d031366	Zm00001d031366_T001	W box	TTGACC	1770	6	-	Arabidopsis thaliana
ZmWAKL04	Zm00001d031366	Zm00001d031366_T001	MYB	CAACCA	123	6	-	Arabidopsis thaliana
ZmWAKL04	Zm00001d031366	Zm00001d031366_T001	MYB	CAACCA	1182	6	+	Arabidopsis thaliana
ZmWAKL04	Zm00001d031366	Zm00001d031366_T001	MYB	CAACAG	1646	6	-	Arabidopsis thaliana
ZmWAKL04	Zm00001d031366	Zm00001d031366_T001	MYB	CAACAG	1961	6	-	Arabidopsis thaliana
ZmWAKL04	Zm00001d031366	Zm00001d031366_T001	MBS	CAACTG	53	6	+	Arabidopsis thaliana	MYB binding site involved in drought-inducibility
ZmWAKL04	Zm00001d031366	Zm00001d031366_T001	TGACG-motif	TGACG	83	5	-	Hordeum vulgare	cis-acting regulatory element involved in the MeJA-responsiveness
ZmWAKL04	Zm00001d031366	Zm00001d031366_T001	TGACG-motif	TGACG	825	5	-	Hordeum vulgare	cis-acting regulatory element involved in the MeJA-responsiveness
ZmWAKL04	Zm00001d031366	Zm00001d031366_T001	MYC	CATTTG	330	6	+	Arabidopsis thaliana
ZmWAKL04	Zm00001d031366	Zm00001d031366_T001	MYC	CATTTG	1379	6	-	Arabidopsis thaliana
ZmWAKL04	Zm00001d031366	Zm00001d031366_T001	ABRE	ACGTG	606	5	+	Arabidopsis thaliana	cis-acting element involved in the abscisic acid responsiveness
ZmWAKL04	Zm00001d031366	Zm00001d031366_T001	ABRE	ACGTG	1390	5	+	Arabidopsis thaliana	cis-acting element involved in the abscisic acid responsiveness
ZmWAKL04	Zm00001d031366	Zm00001d031366_T001	ABRE	ACGTG	1397	5	-	Arabidopsis thaliana	cis-acting element involved in the abscisic acid responsiveness
ZmWAKL04	Zm00001d031366	Zm00001d031366_T001	ABRE	TACGGTC	1940	7	-	Arabidopsis thaliana	cis-acting element involved in the abscisic acid responsiveness
ZmWAKL04	Zm00001d031366	Zm00001d031366_T001	G-Box	CACGTT	605	6	-	Pisum sativum	cis-acting regulatory element involved in light responsiveness
ZmWAKL04	Zm00001d031366	Zm00001d031366_T001	Unnamed__4	CTCC	63	4	-	Petroselinum hortense
ZmWAKL04	Zm00001d031366	Zm00001d031366_T001	Unnamed__4	CTCC	97	4	-	Petroselinum hortense
ZmWAKL04	Zm00001d031366	Zm00001d031366_T001	Unnamed__4	CTCC	196	4	+	Petroselinum hortense
ZmWAKL04	Zm00001d031366	Zm00001d031366_T001	Unnamed__4	CTCC	205	4	+	Petroselinum hortense
ZmWAKL04	Zm00001d031366	Zm00001d031366_T001	Unnamed__4	CTCC	248	4	-	Petroselinum hortense
ZmWAKL04	Zm00001d031366	Zm00001d031366_T001	Unnamed__4	CTCC	251	4	-	Petroselinum hortense
ZmWAKL04	Zm00001d031366	Zm00001d031366_T001	Unnamed__4	CTCC	285	4	+	Petroselinum hortense
ZmWAKL04	Zm00001d031366	Zm00001d031366_T001	Unnamed__4	CTCC	327	4	+	Petroselinum hortense
ZmWAKL04	Zm00001d031366	Zm00001d031366_T001	Unnamed__4	CTCC	345	4	+	Petroselinum hortense
ZmWAKL04	Zm00001d031366	Zm00001d031366_T001	Unnamed__4	CTCC	425	4	+	Petroselinum hortense
ZmWAKL04	Zm00001d031366	Zm00001d031366_T001	Unnamed__4	CTCC	430	4	+	Petroselinum hortense
ZmWAKL04	Zm00001d031366	Zm00001d031366_T001	Unnamed__4	CTCC	480	4	+	Petroselinum hortense
ZmWAKL04	Zm00001d031366	Zm00001d031366_T001	Unnamed__4	CTCC	491	4	-	Petroselinum hortense
ZmWAKL04	Zm00001d031366	Zm00001d031366_T001	Unnamed__4	CTCC	509	4	-	Petroselinum hortense
ZmWAKL04	Zm00001d031366	Zm00001d031366_T001	Unnamed__4	CTCC	813	4	+	Petroselinum hortense
ZmWAKL04	Zm00001d031366	Zm00001d031366_T001	Unnamed__4	CTCC	857	4	+	Petroselinum hortense
ZmWAKL04	Zm00001d031366	Zm00001d031366_T001	Unnamed__4	CTCC	913	4	+	Petroselinum hortense
ZmWAKL04	Zm00001d031366	Zm00001d031366_T001	Unnamed__4	CTCC	943	4	+	Petroselinum hortense
ZmWAKL04	Zm00001d031366	Zm00001d031366_T001	Unnamed__4	CTCC	947	4	+	Petroselinum hortense
ZmWAKL04	Zm00001d031366	Zm00001d031366_T001	Unnamed__4	CTCC	1145	4	-	Petroselinum hortense
ZmWAKL04	Zm00001d031366	Zm00001d031366_T001	Unnamed__4	CTCC	1332	4	-	Petroselinum hortense
ZmWAKL04	Zm00001d031366	Zm00001d031366_T001	Unnamed__4	CTCC	1477	4	+	Petroselinum hortense
ZmWAKL04	Zm00001d031366	Zm00001d031366_T001	Unnamed__4	CTCC	1749	4	+	Petroselinum hortense
ZmWAKL04	Zm00001d031366	Zm00001d031366_T001	Unnamed__4	CTCC	1777	4	+	Petroselinum hortense
ZmWAKL04	Zm00001d031366	Zm00001d031366_T001	Unnamed__4	CTCC	1811	4	+	Petroselinum hortense
ZmWAKL04	Zm00001d031366	Zm00001d031366_T001	Unnamed__4	CTCC	1818	4	+	Petroselinum hortense
ZmWAKL04	Zm00001d031366	Zm00001d031366_T001	Unnamed__4	CTCC	1836	4	+	Petroselinum hortense
ZmWAKL04	Zm00001d031366	Zm00001d031366_T001	Unnamed__4	CTCC	1843	4	+	Petroselinum hortense
ZmWAKL04	Zm00001d031366	Zm00001d031366_T001	Unnamed__4	CTCC	1850	4	+	Petroselinum hortense
ZmWAKL04	Zm00001d031366	Zm00001d031366_T001	Unnamed__4	CTCC	1886	4	-	Petroselinum hortense
ZmWAKL04	Zm00001d031366	Zm00001d031366_T001	Unnamed__4	CTCC	1889	4	-	Petroselinum hortense
ZmWAKL04	Zm00001d031366	Zm00001d031366_T001	Unnamed__4	CTCC	1996	4	+	Petroselinum hortense
ZmWAKL04	Zm00001d031366	Zm00001d031366_T001	TATA-box	TATA	118	4	+	Arabidopsis thaliana	core promoter element around -30 of transcription start
ZmWAKL04	Zm00001d031366	Zm00001d031366_T001	TATA-box	ccTATAAAaa	222	9	+	Arabidopsis thaliana	core promoter element around -30 of transcription start
ZmWAKL04	Zm00001d031366	Zm00001d031366_T001	TATA-box	TATA	224	4	+	Arabidopsis thaliana	core promoter element around -30 of transcription start
ZmWAKL04	Zm00001d031366	Zm00001d031366_T001	TATA-box	ccTATAAAaa	764	9	-	Arabidopsis thaliana	core promoter element around -30 of transcription start
ZmWAKL04	Zm00001d031366	Zm00001d031366_T001	TATA-box	TATAAAA	765	7	-	Pisum sativum	core promoter element around -30 of transcription start
ZmWAKL04	Zm00001d031366	Zm00001d031366_T001	TATA-box	TATAAA	766	6	-	Helianthus annuus	core promoter element around -30 of transcription start
ZmWAKL04	Zm00001d031366	Zm00001d031366_T001	TATA-box	TATAA	767	5	-	Arabidopsis thaliana	core promoter element around -30 of transcription start
ZmWAKL04	Zm00001d031366	Zm00001d031366_T001	TATA-box	TATA	768	4	+	Arabidopsis thaliana	core promoter element around -30 of transcription start
ZmWAKL04	Zm00001d031366	Zm00001d031366_T001	TATA-box	TACAAAA	1064	7	+	Oryza sativa	core promoter element around -30 of transcription start
ZmWAKL04	Zm00001d031366	Zm00001d031366_T001	TATA-box	ATATAT	1408	6	-	Brassica napus	core promoter element around -30 of transcription start
ZmWAKL04	Zm00001d031366	Zm00001d031366_T001	TATA-box	TATA	1409	4	-	Arabidopsis thaliana	core promoter element around -30 of transcription start
ZmWAKL04	Zm00001d031366	Zm00001d031366_T001	TATA-box	ATATAA	1534	6	+	Brassica oleracea	core promoter element around -30 of transcription start
ZmWAKL04	Zm00001d031366	Zm00001d031366_T001	TATA-box	TATA	1535	4	-	Arabidopsis thaliana	core promoter element around -30 of transcription start
ZmWAKL04	Zm00001d031366	Zm00001d031366_T001	TATA-box	ATATAA	1827	6	+	Brassica oleracea	core promoter element around -30 of transcription start
ZmWAKL04	Zm00001d031366	Zm00001d031366_T001	TATA-box	TATA	1828	4	-	Arabidopsis thaliana	core promoter element around -30 of transcription start
ZmWAKL04	Zm00001d031366	Zm00001d031366_T001	ACE	GACACGTATG	1346	9	-	Petroselinum crispum	cis-acting element involved in light responsiveness
ZmWAKL04	Zm00001d031366	Zm00001d031366_T001	chs-CMA2a	TCACTTGA	559	8	+	Petroselinum crispum	part of a light responsive element
ZmWAKL04	Zm00001d031366	Zm00001d031366_T001	TCA-element	TCAGAAGAGG	85	9	+	Brassica oleracea	cis-acting element involved in salicylic acid responsiveness
ZmWAKL04	Zm00001d031366	Zm00001d031366_T001	3-AF1 binding site	TAAGAGAGGAA	519	10	+	Solanum tuberosum	light responsive element
ZmWAKL04	Zm00001d031366	Zm00001d031366_T001	GARE-motif	TCTGTTG	1645	7	+	Brassica oleracea	gibberellin-responsive element
ZmWAKL04	Zm00001d031366	Zm00001d031366_T001	Sp1	GGGCGG	859	6	-	Oryza sativa	light responsive element
ZmWAKL04	Zm00001d031366	Zm00001d031366_T001	Sp1	GGGCGG	1164	6	+	Oryza sativa	light responsive element
ZmWAKL04	Zm00001d031366	Zm00001d031366_T001	RY-element	CATGCATG	1793	8	-	Helianthus annuus	cis-acting regulatory element involved in seed-specific regulation
ZmWAKL04	Zm00001d031366	Zm00001d031366_T001	TGA-element	AACGAC	989	6	-	Brassica oleracea	auxin-responsive element
ZmWAKL04	Zm00001d031366	Zm00001d031366_T001	TGA-element	AACGAC	1386	6	+	Brassica oleracea	auxin-responsive element
ZmWAKL04	Zm00001d031366	Zm00001d031366_T001	TGA-element	AACGAC	1400	6	-	Brassica oleracea	auxin-responsive element
ZmWAKL04	Zm00001d031366	Zm00001d031366_T001	CCAAT-box	CAACGG	16	6	+	Hordeum vulgare	MYBHv1 binding site
ZmWAKL04	Zm00001d031366	Zm00001d031366_T001	CCAAT-box	CAACGG	70	6	+	Hordeum vulgare	MYBHv1 binding site
ZmWAKL04	Zm00001d031366	Zm00001d031366_T001	CCAAT-box	CAACGG	199	6	+	Hordeum vulgare	MYBHv1 binding site
ZmWAKL04	Zm00001d031366	Zm00001d031366_T001	CCAAT-box	CAACGG	1310	6	+	Hordeum vulgare	MYBHv1 binding site
ZmWAKL04	Zm00001d031366	Zm00001d031366_T001	CCAAT-box	CAACGG	1508	6	+	Hordeum vulgare	MYBHv1 binding site
ZmWAKL04	Zm00001d031366	Zm00001d031366_T001	CCAAT-box	CAACGG	1606	6	-	Hordeum vulgare	MYBHv1 binding site
ZmWAKL04	Zm00001d031366	Zm00001d031366_T001	GATA-motif	GATAGGG	1238	7	+	Pisum sativum	part of a light responsive element
ZmWAKL04	Zm00001d031366	Zm00001d031366_T001	GATA-motif	AAGATAAGATT	1492	10	+	Arabidopsis thaliana	part of a light responsive element
ZmWAKL04	Zm00001d031366	Zm00001d031366_T001	as-1	TGACG	83	5	-	Arabidopsis thaliana
ZmWAKL04	Zm00001d031366	Zm00001d031366_T001	as-1	TGACG	825	5	-	Arabidopsis thaliana
ZmWAKL04	Zm00001d031366	Zm00001d031366_T001	STRE	AGGGG	27	5	+	Arabidopsis thaliana
ZmWAKL04	Zm00001d031366	Zm00001d031366_T001	STRE	AGGGG	235	5	-	Arabidopsis thaliana
ZmWAKL04	Zm00001d031366	Zm00001d031366_T001	STRE	AGGGG	427	5	-	Arabidopsis thaliana
ZmWAKL04	Zm00001d031366	Zm00001d031366_T001	STRE	AGGGG	568	5	+	Arabidopsis thaliana
ZmWAKL04	Zm00001d031366	Zm00001d031366_T001	STRE	AGGGG	787	5	-	Arabidopsis thaliana
ZmWAKL04	Zm00001d031366	Zm00001d031366_T001	STRE	AGGGG	845	5	-	Arabidopsis thaliana
ZmWAKL04	Zm00001d031366	Zm00001d031366_T001	STRE	AGGGG	1070	5	+	Arabidopsis thaliana
ZmWAKL04	Zm00001d031366	Zm00001d031366_T001	STRE	AGGGG	1358	5	+	Arabidopsis thaliana
ZmWAKL04	Zm00001d031366	Zm00001d031366_T001	G-box	CACGTC	1389	6	-	Zea mays	cis-acting regulatory element involved in light responsiveness
ZmWAKL04	Zm00001d031366	Zm00001d031366_T001	G-box	CACGTC	1397	6	+	Zea mays	cis-acting regulatory element involved in light responsiveness
ZmWAKL04	Zm00001d031366	Zm00001d031366_T001	CAAT-box	TGCCAAC	50	7	+	Petunia hybrida	common cis-acting element in promoter and enhancer regions
ZmWAKL04	Zm00001d031366	Zm00001d031366_T001	CAAT-box	CAAAT	331	5	-	Pisum sativum	common cis-acting element in promoter and enhancer regions
ZmWAKL04	Zm00001d031366	Zm00001d031366_T001	CAAT-box	CAAT	390	4	-	Nicotiana glutinosa
ZmWAKL04	Zm00001d031366	Zm00001d031366_T001	CAAT-box	CAAAT	402	5	-	Pisum sativum	common cis-acting element in promoter and enhancer regions
ZmWAKL04	Zm00001d031366	Zm00001d031366_T001	CAAT-box	CAAT	463	4	-	Nicotiana glutinosa
ZmWAKL04	Zm00001d031366	Zm00001d031366_T001	CAAT-box	CAAAT	483	5	+	Pisum sativum	common cis-acting element in promoter and enhancer regions
ZmWAKL04	Zm00001d031366	Zm00001d031366_T001	CAAT-box	CAAT	486	4	-	Nicotiana glutinosa
ZmWAKL04	Zm00001d031366	Zm00001d031366_T001	CAAT-box	CCAAT	592	5	-	Arabidopsis thaliana	common cis-acting element in promoter and enhancer regions
ZmWAKL04	Zm00001d031366	Zm00001d031366_T001	CAAT-box	CAAT	681	4	-	Nicotiana glutinosa
ZmWAKL04	Zm00001d031366	Zm00001d031366_T001	CAAT-box	CCAAT	1187	5	-	Arabidopsis thaliana	common cis-acting element in promoter and enhancer regions
ZmWAKL04	Zm00001d031366	Zm00001d031366_T001	CAAT-box	CAAAT	1379	5	+	Pisum sativum	common cis-acting element in promoter and enhancer regions
ZmWAKL04	Zm00001d031366	Zm00001d031366_T001	CAAT-box	CCAAT	1447	5	-	Arabidopsis thaliana	common cis-acting element in promoter and enhancer regions
ZmWAKL04	Zm00001d031366	Zm00001d031366_T001	CAAT-box	CAAAT	1903	5	-	Pisum sativum	common cis-acting element in promoter and enhancer regions
ZmWAKL04	Zm00001d031366	Zm00001d031366_T001	TCCC-motif	TCTCCCT	942	7	+	Spinacia oleracea	part of a light responsive element
ZmWAKL04	Zm00001d031366	Zm00001d031366_T001		motif_sequence	40	4	+	organism	short_function
ZmWAKL04	Zm00001d031366	Zm00001d031366_T001		motif_sequence	63	4	-	organism	short_function
ZmWAKL04	Zm00001d031366	Zm00001d031366_T001		motif_sequence	78	4	+	organism	short_function
ZmWAKL04	Zm00001d031366	Zm00001d031366_T001		motif_sequence	97	4	-	organism	short_function
ZmWAKL04	Zm00001d031366	Zm00001d031366_T001		motif_sequence	146	4	+	organism	short_function
ZmWAKL04	Zm00001d031366	Zm00001d031366_T001		motif_sequence	289	4	+	organism	short_function
ZmWAKL04	Zm00001d031366	Zm00001d031366_T001		motif_sequence	423	4	+	organism	short_function
ZmWAKL04	Zm00001d031366	Zm00001d031366_T001		motif_sequence	441	4	+	organism	short_function
ZmWAKL04	Zm00001d031366	Zm00001d031366_T001		motif_sequence	491	4	-	organism	short_function
ZmWAKL04	Zm00001d031366	Zm00001d031366_T001		motif_sequence	852	4	+	organism	short_function
ZmWAKL04	Zm00001d031366	Zm00001d031366_T001		motif_sequence	926	4	+	organism	short_function
ZmWAKL04	Zm00001d031366	Zm00001d031366_T001		motif_sequence	1450	4	-	organism	short_function
ZmWAKL04	Zm00001d031366	Zm00001d031366_T001		motif_sequence	1462	4	+	organism	short_function
ZmWAKL04	Zm00001d031366	Zm00001d031366_T001		motif_sequence	1503	4	+	organism	short_function
ZmWAKL04	Zm00001d031366	Zm00001d031366_T001		motif_sequence	1544	4	+	organism	short_function
ZmWAKL04	Zm00001d031366	Zm00001d031366_T001		motif_sequence	1582	4	+	organism	short_function
ZmWAKL04	Zm00001d031366	Zm00001d031366_T001		motif_sequence	1599	4	-	organism	short_function
ZmWAKL04	Zm00001d031366	Zm00001d031366_T001		motif_sequence	1611	4	-	organism	short_function
ZmWAKL04	Zm00001d031366	Zm00001d031366_T001		motif_sequence	1809	4	+	organism	short_function
ZmWAKL04	Zm00001d031366	Zm00001d031366_T001		motif_sequence	1848	4	+	organism	short_function
ZmWAKL04	Zm00001d031366	Zm00001d031366_T001	TATA	TATAAAAT	764	8	-	Arabidopsis thaliana
ZmWAKL04	Zm00001d031366	Zm00001d031366_T001	CGTCA-motif	CGTCA	83	5	+	Hordeum vulgare	cis-acting regulatory element involved in the MeJA-responsiveness
ZmWAKL04	Zm00001d031366	Zm00001d031366_T001	CGTCA-motif	CGTCA	825	5	+	Hordeum vulgare	cis-acting regulatory element involved in the MeJA-responsiveness
ZmWAKL04	Zm00001d031366	Zm00001d031366_T001	WRE3	CCACCT	1135	6	-	Pisum sativum
ZmWAKL04	Zm00001d031366	Zm00001d031366_T001	GC-motif	CCCCCG	1202	6	-	Zea mays	enhancer-like element involved in anoxic specific inducibility
ZmWAKL04	Zm00001d031366	Zm00001d031366_T001	MYB recognition site	CCGTTG	16	6	-	Arabidopsis thaliana
ZmWAKL04	Zm00001d031366	Zm00001d031366_T001	MYB recognition site	CCGTTG	70	6	-	Arabidopsis thaliana
ZmWAKL04	Zm00001d031366	Zm00001d031366_T001	MYB recognition site	CCGTTG	199	6	-	Arabidopsis thaliana
ZmWAKL04	Zm00001d031366	Zm00001d031366_T001	MYB recognition site	CCGTTG	1310	6	-	Arabidopsis thaliana
ZmWAKL04	Zm00001d031366	Zm00001d031366_T001	MYB recognition site	CCGTTG	1508	6	-	Arabidopsis thaliana
ZmWAKL04	Zm00001d031366	Zm00001d031366_T001	MYB recognition site	CCGTTG	1606	6	+	Arabidopsis thaliana
ZmWAKL04	Zm00001d031366	Zm00001d031366_T001	ERE	ATTTCATA	1099	8	+	Nicotiana glutinos
ZmWAKL04	Zm00001d031366	Zm00001d031366_T001	Myb	CAACTG	53	6	+	Arabidopsis thaliana
ZmWAKL04	Zm00001d031366	Zm00001d031366_T001	Myb	TAACTG	1000	6	-	Arabidopsis thaliana
ZmWAKL04	Zm00001d031366	Zm00001d031366_T001	Unnamed__1	CGTGG	4	5	+	Zea mays
ZmWAKL04	Zm00001d031366	Zm00001d031366_T001	Unnamed__1	CGTGG	534	5	+	Zea mays
ZmWAKL04	Zm00001d031366	Zm00001d031366_T001	Unnamed__1	CGTGG	607	5	+	Zea mays
ZmWAKL04	Zm00001d031366	Zm00001d031366_T001	Unnamed__1	CGTGG	638	5	-	Zea mays
ZmWAKL04	Zm00001d031366	Zm00001d031366_T001	Unnamed__1	CGTGG	1157	5	+	Zea mays
ZmWAKL04	Zm00001d031366	Zm00001d031366_T001	Unnamed__1	CGTGG	1278	5	+	Zea mays
ZmWAKL04	Zm00001d031366	Zm00001d031366_T001	Unnamed__1	CGTGG	1391	5	+	Zea mays
ZmWAKL04	Zm00001d031366	Zm00001d031366_T001	GCN4_motif	TGAGTCA	1317	7	+	Oryza sativa	cis-regulatory element involved in endosperm expression
ZmWAKL04	Zm00001d031366	Zm00001d031366_T001	GCN4_motif	TGAGTCA	1441	7	+	Oryza sativa	cis-regulatory element involved in endosperm expression
ZmWAKL04	Zm00001d031366	Zm00001d031366_T001	CAT-box	GCCACT	157	6	+	Arabidopsis thaliana	cis-acting regulatory element related to meristem expression
ZmWAKL04	Zm00001d031366	Zm00001d031366_T001	DRE core	GCCGAC	1272	6	-	Arabidopsis thaliana
ZmWAKL04	Zm00001d031366	Zm00001d031366_T001	DRE core	GCCGAC	1326	6	-	Arabidopsis thaliana
ZmWAKL04	Zm00001d031366	Zm00001d031366_T001	P-box	CCTTTTG	1066	7	-	Oryza sativa	gibberellin-responsive element
ZmWAKL05	Zm00001d031372	Zm00001d031372_T001	TATC-box	TATCCCA	189	7	-	Oryza sativa	cis-acting element involved in gibberellin-responsiveness
ZmWAKL05	Zm00001d031372	Zm00001d031372_T001	G-box	CACGTC	644	6	-	Zea mays	cis-acting regulatory element involved in light responsiveness
ZmWAKL05	Zm00001d031372	Zm00001d031372_T001	G-box	TACGTG	677	6	-	Arabidopsis thaliana	cis-acting regulatory element involved in light responsiveness
ZmWAKL05	Zm00001d031372	Zm00001d031372_T001	G-box	CACGTG	779	6	+	Arabidopsis thaliana	cis-acting regulatory element involved in light responsiveness
ZmWAKL05	Zm00001d031372	Zm00001d031372_T001	STRE	AGGGG	77	5	+	Arabidopsis thaliana
ZmWAKL05	Zm00001d031372	Zm00001d031372_T001	STRE	AGGGG	939	5	-	Arabidopsis thaliana
ZmWAKL05	Zm00001d031372	Zm00001d031372_T001	STRE	AGGGG	1142	5	+	Arabidopsis thaliana
ZmWAKL05	Zm00001d031372	Zm00001d031372_T001	CAAT-box	CAAAT	108	5	+	Pisum sativum	common cis-acting element in promoter and enhancer regions
ZmWAKL05	Zm00001d031372	Zm00001d031372_T001	CAAT-box	CAAT	125	4	-	Nicotiana glutinosa
ZmWAKL05	Zm00001d031372	Zm00001d031372_T001	CAAT-box	CAAT	176	4	-	Nicotiana glutinosa
ZmWAKL05	Zm00001d031372	Zm00001d031372_T001	CAAT-box	CCAAT	212	5	-	Arabidopsis thaliana	common cis-acting element in promoter and enhancer regions
ZmWAKL05	Zm00001d031372	Zm00001d031372_T001	CAAT-box	CAAT	312	4	+	Nicotiana glutinosa
ZmWAKL05	Zm00001d031372	Zm00001d031372_T001	CAAT-box	CCAAT	321	5	+	Arabidopsis thaliana	common cis-acting element in promoter and enhancer regions
ZmWAKL05	Zm00001d031372	Zm00001d031372_T001	CAAT-box	CAAT	322	4	+	Nicotiana glutinosa
ZmWAKL05	Zm00001d031372	Zm00001d031372_T001	CAAT-box	CAAAT	361	5	+	Pisum sativum	common cis-acting element in promoter and enhancer regions
ZmWAKL05	Zm00001d031372	Zm00001d031372_T001	CAAT-box	CAAAT	434	5	-	Pisum sativum	common cis-acting element in promoter and enhancer regions
ZmWAKL05	Zm00001d031372	Zm00001d031372_T001	CAAT-box	CAAAT	527	5	-	Pisum sativum	common cis-acting element in promoter and enhancer regions
ZmWAKL05	Zm00001d031372	Zm00001d031372_T001	CAAT-box	CAAAT	593	5	-	Pisum sativum	common cis-acting element in promoter and enhancer regions
ZmWAKL05	Zm00001d031372	Zm00001d031372_T001	CAAT-box	CAAT	1234	4	-	Nicotiana glutinosa
ZmWAKL05	Zm00001d031372	Zm00001d031372_T001	CAAT-box	CAAT	1253	4	-	Nicotiana glutinosa
ZmWAKL05	Zm00001d031372	Zm00001d031372_T001	CAAT-box	CAAAT	1284	5	+	Pisum sativum	common cis-acting element in promoter and enhancer regions
ZmWAKL05	Zm00001d031372	Zm00001d031372_T001	CAAT-box	CAAT	1333	4	-	Nicotiana glutinosa
ZmWAKL05	Zm00001d031372	Zm00001d031372_T001	CAAT-box	CAAT	1351	4	-	Nicotiana glutinosa
ZmWAKL05	Zm00001d031372	Zm00001d031372_T001	CAAT-box	CAAT	1356	4	+	Nicotiana glutinosa
ZmWAKL05	Zm00001d031372	Zm00001d031372_T001	CAAT-box	CAAAT	1489	5	+	Pisum sativum	common cis-acting element in promoter and enhancer regions
ZmWAKL05	Zm00001d031372	Zm00001d031372_T001	CAAT-box	CAAAT	1739	5	-	Pisum sativum	common cis-acting element in promoter and enhancer regions
ZmWAKL05	Zm00001d031372	Zm00001d031372_T001	CCAAT-box	CAACGG	137	6	-	Hordeum vulgare	MYBHv1 binding site
ZmWAKL05	Zm00001d031372	Zm00001d031372_T001	CCAAT-box	CAACGG	800	6	-	Hordeum vulgare	MYBHv1 binding site
ZmWAKL05	Zm00001d031372	Zm00001d031372_T001	GATA-motif	AAGGATAAGG	1378	9	+	Solanum tuberosum	part of a light responsive element
ZmWAKL05	Zm00001d031372	Zm00001d031372_T001	GATA-motif	AAGGATAAGG	1795	9	-	Solanum tuberosum	part of a light responsive element
ZmWAKL05	Zm00001d031372	Zm00001d031372_T001	CTAG-motif	ACTAGCAGAA	1811	9	+	Avena sativa
ZmWAKL05	Zm00001d031372	Zm00001d031372_T001	as-1	TGACG	96	5	-	Arabidopsis thaliana
ZmWAKL05	Zm00001d031372	Zm00001d031372_T001	as-1	TGACG	121	5	-	Arabidopsis thaliana
ZmWAKL05	Zm00001d031372	Zm00001d031372_T001	as-1	TGACG	1236	5	+	Arabidopsis thaliana
ZmWAKL05	Zm00001d031372	Zm00001d031372_T001	as-1	TGACG	1335	5	+	Arabidopsis thaliana
ZmWAKL05	Zm00001d031372	Zm00001d031372_T001	TGA-element	AACGAC	813	6	+	Brassica oleracea	auxin-responsive element
ZmWAKL05	Zm00001d031372	Zm00001d031372_T001	ABRE3a	TACGTG	677	6	-	Zea mays
ZmWAKL05	Zm00001d031372	Zm00001d031372_T001	RY-element	CATGCATG	707	8	+	Helianthus annuus	cis-acting regulatory element involved in seed-specific regulation
ZmWAKL05	Zm00001d031372	Zm00001d031372_T001	RY-element	CATGCATG	1629	8	-	Helianthus annuus	cis-acting regulatory element involved in seed-specific regulation
ZmWAKL05	Zm00001d031372	Zm00001d031372_T001	Sp1	GGGCGG	761	6	-	Oryza sativa	light responsive element
ZmWAKL05	Zm00001d031372	Zm00001d031372_T001	Sp1	GGGCGG	902	6	-	Oryza sativa	light responsive element
ZmWAKL05	Zm00001d031372	Zm00001d031372_T001	Sp1	GGGCGG	953	6	-	Oryza sativa	light responsive element
ZmWAKL05	Zm00001d031372	Zm00001d031372_T001	ARE	AAACCA	220	6	-	Zea mays	cis-acting regulatory element essential for the anaerobic induction
ZmWAKL05	Zm00001d031372	Zm00001d031372_T001	ARE	AAACCA	535	6	+	Zea mays	cis-acting regulatory element essential for the anaerobic induction
ZmWAKL05	Zm00001d031372	Zm00001d031372_T001	Box 4	ATTAAT	1041	6	-	Petroselinum crispum	part of a conserved DNA module involved in light responsiveness
ZmWAKL05	Zm00001d031372	Zm00001d031372_T001	Box 4	ATTAAT	1916	6	-	Petroselinum crispum	part of a conserved DNA module involved in light responsiveness
ZmWAKL05	Zm00001d031372	Zm00001d031372_T001	Unnamed__4	CTCC	105	4	+	Petroselinum hortense
ZmWAKL05	Zm00001d031372	Zm00001d031372_T001	Unnamed__4	CTCC	453	4	-	Petroselinum hortense
ZmWAKL05	Zm00001d031372	Zm00001d031372_T001	Unnamed__4	CTCC	546	4	+	Petroselinum hortense
ZmWAKL05	Zm00001d031372	Zm00001d031372_T001	Unnamed__4	CTCC	739	4	+	Petroselinum hortense
ZmWAKL05	Zm00001d031372	Zm00001d031372_T001	Unnamed__4	CTCC	850	4	-	Petroselinum hortense
ZmWAKL05	Zm00001d031372	Zm00001d031372_T001	Unnamed__4	CTCC	951	4	+	Petroselinum hortense
ZmWAKL05	Zm00001d031372	Zm00001d031372_T001	Unnamed__4	CTCC	964	4	+	Petroselinum hortense
ZmWAKL05	Zm00001d031372	Zm00001d031372_T001	Unnamed__4	CTCC	1033	4	+	Petroselinum hortense
ZmWAKL05	Zm00001d031372	Zm00001d031372_T001	Unnamed__4	CTCC	1154	4	-	Petroselinum hortense
ZmWAKL05	Zm00001d031372	Zm00001d031372_T001	Unnamed__4	CTCC	1275	4	+	Petroselinum hortense
ZmWAKL05	Zm00001d031372	Zm00001d031372_T001	Unnamed__4	CTCC	1424	4	+	Petroselinum hortense
ZmWAKL05	Zm00001d031372	Zm00001d031372_T001	Unnamed__4	CTCC	1613	4	+	Petroselinum hortense
ZmWAKL05	Zm00001d031372	Zm00001d031372_T001	Unnamed__4	CTCC	1647	4	+	Petroselinum hortense
ZmWAKL05	Zm00001d031372	Zm00001d031372_T001	Unnamed__4	CTCC	1654	4	+	Petroselinum hortense
ZmWAKL05	Zm00001d031372	Zm00001d031372_T001	Unnamed__4	CTCC	1672	4	+	Petroselinum hortense
ZmWAKL05	Zm00001d031372	Zm00001d031372_T001	Unnamed__4	CTCC	1679	4	+	Petroselinum hortense
ZmWAKL05	Zm00001d031372	Zm00001d031372_T001	Unnamed__4	CTCC	1686	4	+	Petroselinum hortense
ZmWAKL05	Zm00001d031372	Zm00001d031372_T001	Unnamed__4	CTCC	1722	4	-	Petroselinum hortense
ZmWAKL05	Zm00001d031372	Zm00001d031372_T001	Unnamed__4	CTCC	1725	4	-	Petroselinum hortense
ZmWAKL05	Zm00001d031372	Zm00001d031372_T001	Unnamed__4	CTCC	1799	4	+	Petroselinum hortense
ZmWAKL05	Zm00001d031372	Zm00001d031372_T001	Unnamed__4	CTCC	1976	4	+	Petroselinum hortense
ZmWAKL05	Zm00001d031372	Zm00001d031372_T001	TATA-box	ATTATA	303	6	+	Brassica napus	core promoter element around -30 of transcription start
ZmWAKL05	Zm00001d031372	Zm00001d031372_T001	TATA-box	TATAA	304	5	-	Arabidopsis thaliana	core promoter element around -30 of transcription start
ZmWAKL05	Zm00001d031372	Zm00001d031372_T001	TATA-box	TATA	305	4	+	Arabidopsis thaliana	core promoter element around -30 of transcription start
ZmWAKL05	Zm00001d031372	Zm00001d031372_T001	TATA-box	TATACA	408	6	-	Helianthus annuus	core promoter element around -30 of transcription start
ZmWAKL05	Zm00001d031372	Zm00001d031372_T001	TATA-box	TATA	410	4	+	Arabidopsis thaliana	core promoter element around -30 of transcription start
ZmWAKL05	Zm00001d031372	Zm00001d031372_T001	TATA-box	ATATAA	568	6	+	Brassica oleracea	core promoter element around -30 of transcription start
ZmWAKL05	Zm00001d031372	Zm00001d031372_T001	TATA-box	TATA	569	4	+	Arabidopsis thaliana	core promoter element around -30 of transcription start
ZmWAKL05	Zm00001d031372	Zm00001d031372_T001	TATA-box	TAAAGATT	588	8	+	Arabidopsis thaliana	core promoter element around -30 of transcription start
ZmWAKL05	Zm00001d031372	Zm00001d031372_T001	TATA-box	TACAAAA	681	7	+	Oryza sativa	core promoter element around -30 of transcription start
ZmWAKL05	Zm00001d031372	Zm00001d031372_T001	TATA-box	TACAAAA	1136	7	+	Oryza sativa	core promoter element around -30 of transcription start
ZmWAKL05	Zm00001d031372	Zm00001d031372_T001	TATA-box	TATA	1324	4	-	Arabidopsis thaliana	core promoter element around -30 of transcription start
ZmWAKL05	Zm00001d031372	Zm00001d031372_T001	TATA-box	TATAA	1482	5	-	Arabidopsis thaliana	core promoter element around -30 of transcription start
ZmWAKL05	Zm00001d031372	Zm00001d031372_T001	TATA-box	TATA	1483	4	-	Arabidopsis thaliana	core promoter element around -30 of transcription start
ZmWAKL05	Zm00001d031372	Zm00001d031372_T001	TATA-box	ATATAA	1663	6	+	Brassica oleracea	core promoter element around -30 of transcription start
ZmWAKL05	Zm00001d031372	Zm00001d031372_T001	TATA-box	TATA	1664	4	-	Arabidopsis thaliana	core promoter element around -30 of transcription start
ZmWAKL05	Zm00001d031372	Zm00001d031372_T001	TATA-box	ATATAA	1910	6	+	Brassica oleracea	core promoter element around -30 of transcription start
ZmWAKL05	Zm00001d031372	Zm00001d031372_T001	TATA-box	TATA	1911	4	-	Arabidopsis thaliana	core promoter element around -30 of transcription start
ZmWAKL05	Zm00001d031372	Zm00001d031372_T001	TATA-box	TATA	1930	4	-	Arabidopsis thaliana	core promoter element around -30 of transcription start
ZmWAKL05	Zm00001d031372	Zm00001d031372_T001	MYC	CATGTG	650	6	+	Arabidopsis thaliana
ZmWAKL05	Zm00001d031372	Zm00001d031372_T001	ABRE	ACGTG	645	5	+	Arabidopsis thaliana	cis-acting element involved in the abscisic acid responsiveness
ZmWAKL05	Zm00001d031372	Zm00001d031372_T001	ABRE	ACGTG	677	5	-	Arabidopsis thaliana	cis-acting element involved in the abscisic acid responsiveness
ZmWAKL05	Zm00001d031372	Zm00001d031372_T001	ABRE	CACGTG	779	6	+	Arabidopsis thaliana	cis-acting element involved in the abscisic acid responsiveness
ZmWAKL05	Zm00001d031372	Zm00001d031372_T001	ABRE	ACGTG	780	5	+	Arabidopsis thaliana	cis-acting element involved in the abscisic acid responsiveness
ZmWAKL05	Zm00001d031372	Zm00001d031372_T001	ABRE	TACGGTC	1768	7	-	Arabidopsis thaliana	cis-acting element involved in the abscisic acid responsiveness
ZmWAKL05	Zm00001d031372	Zm00001d031372_T001	WUN-motif	CCATTTCAA	1254	9	-	Nicotiana glutinosa
ZmWAKL05	Zm00001d031372	Zm00001d031372_T001	WUN-motif	AAATTTCTT	1384	9	-	Nicotiana glutinosa
ZmWAKL05	Zm00001d031372	Zm00001d031372_T001	G-Box	CACGTG	779	6	+	Pisum sativum	cis-acting regulatory element involved in light responsiveness
ZmWAKL05	Zm00001d031372	Zm00001d031372_T001	TGACG-motif	TGACG	96	5	-	Hordeum vulgare	cis-acting regulatory element involved in the MeJA-responsiveness
ZmWAKL05	Zm00001d031372	Zm00001d031372_T001	TGACG-motif	TGACG	121	5	-	Hordeum vulgare	cis-acting regulatory element involved in the MeJA-responsiveness
ZmWAKL05	Zm00001d031372	Zm00001d031372_T001	TGACG-motif	TGACG	1236	5	+	Hordeum vulgare	cis-acting regulatory element involved in the MeJA-responsiveness
ZmWAKL05	Zm00001d031372	Zm00001d031372_T001	TGACG-motif	TGACG	1335	5	+	Hordeum vulgare	cis-acting regulatory element involved in the MeJA-responsiveness
ZmWAKL05	Zm00001d031372	Zm00001d031372_T001	MBS	CAACTG	159	6	+	Arabidopsis thaliana	MYB binding site involved in drought-inducibility
ZmWAKL05	Zm00001d031372	Zm00001d031372_T001	MBS	CAACTG	1838	6	+	Arabidopsis thaliana	MYB binding site involved in drought-inducibility
ZmWAKL05	Zm00001d031372	Zm00001d031372_T001	AP-1	TGAGTTAG	1454	8	+	Arabidopsis thaliana
ZmWAKL05	Zm00001d031372	Zm00001d031372_T001	MYB	CAACCA	789	6	-	Arabidopsis thaliana
ZmWAKL05	Zm00001d031372	Zm00001d031372_T001	MSA-like	TCCAACGGT	799	9	-	Catharanthus roseus	cis-acting element involved in cell cycle regulation
ZmWAKL05	Zm00001d031372	Zm00001d031372_T001	W box	TTGACC	595	6	+	Arabidopsis thaliana
ZmWAKL05	Zm00001d031372	Zm00001d031372_T001	W box	TTGACC	1606	6	-	Arabidopsis thaliana
ZmWAKL05	Zm00001d031372	Zm00001d031372_T001	CARE	CAACTCAC	1128	8	+	Oryza sativa
ZmWAKL05	Zm00001d031372	Zm00001d031372_T001	P-box	CCTTTTG	1138	7	-	Oryza sativa	gibberellin-responsive element
ZmWAKL05	Zm00001d031372	Zm00001d031372_T001	Unnamed__10	TCCACGTAGA	398	9	+	Zea mays
ZmWAKL05	Zm00001d031372	Zm00001d031372_T001	Myb	CAACTG	159	6	+	Arabidopsis thaliana
ZmWAKL05	Zm00001d031372	Zm00001d031372_T001	Myb	TAACTG	1291	6	-	Arabidopsis thaliana
ZmWAKL05	Zm00001d031372	Zm00001d031372_T001	Myb	TAACTG	1479	6	-	Arabidopsis thaliana
ZmWAKL05	Zm00001d031372	Zm00001d031372_T001	Myb	CAACTG	1838	6	+	Arabidopsis thaliana
ZmWAKL05	Zm00001d031372	Zm00001d031372_T001	Unnamed__1	CGTGG	171	5	+	Zea mays
ZmWAKL05	Zm00001d031372	Zm00001d031372_T001	Unnamed__1	CGTGG	235	5	+	Zea mays
ZmWAKL05	Zm00001d031372	Zm00001d031372_T001	Unnamed__1	CGTGG	298	5	+	Zea mays
ZmWAKL05	Zm00001d031372	Zm00001d031372_T001	Unnamed__1	CGTGG	823	5	+	Zea mays
ZmWAKL05	Zm00001d031372	Zm00001d031372_T001	Unnamed__1	CGTGG	1833	5	-	Zea mays
ZmWAKL05	Zm00001d031372	Zm00001d031372_T001	Unnamed__8	TCCACGTAGA	398	9	+	Zea mays
ZmWAKL05	Zm00001d031372	Zm00001d031372_T001	MYB recognition site	CCGTTG	137	6	+	Arabidopsis thaliana
ZmWAKL05	Zm00001d031372	Zm00001d031372_T001	MYB recognition site	CCGTTG	800	6	+	Arabidopsis thaliana
ZmWAKL05	Zm00001d031372	Zm00001d031372_T001	Unnamed__12	TCCACGTAGA	398	9	+	Zea mays
ZmWAKL05	Zm00001d031372	Zm00001d031372_T001	ABRE4	CACGTA	677	6	+	Zea mays
ZmWAKL05	Zm00001d031372	Zm00001d031372_T001	Unnamed__14	TCCACGTAGA	398	9	+	Zea mays
ZmWAKL05	Zm00001d031372	Zm00001d031372_T001	CGTCA-motif	CGTCA	96	5	+	Hordeum vulgare	cis-acting regulatory element involved in the MeJA-responsiveness
ZmWAKL05	Zm00001d031372	Zm00001d031372_T001	CGTCA-motif	CGTCA	121	5	+	Hordeum vulgare	cis-acting regulatory element involved in the MeJA-responsiveness
ZmWAKL05	Zm00001d031372	Zm00001d031372_T001	CGTCA-motif	CGTCA	1236	5	-	Hordeum vulgare	cis-acting regulatory element involved in the MeJA-responsiveness
ZmWAKL05	Zm00001d031372	Zm00001d031372_T001	CGTCA-motif	CGTCA	1335	5	-	Hordeum vulgare	cis-acting regulatory element involved in the MeJA-responsiveness
ZmWAKL05	Zm00001d031372	Zm00001d031372_T001	LAMP-element	CTTTATCA	1414	8	+	Pisum sativum	part of a light responsive element
ZmWAKL05	Zm00001d031372	Zm00001d031372_T001		motif_sequence	15	4	-	organism	short_function
ZmWAKL05	Zm00001d031372	Zm00001d031372_T001		motif_sequence	42	4	-	organism	short_function
ZmWAKL05	Zm00001d031372	Zm00001d031372_T001		motif_sequence	55	4	-	organism	short_function
ZmWAKL05	Zm00001d031372	Zm00001d031372_T001		motif_sequence	162	4	+	organism	short_function
ZmWAKL05	Zm00001d031372	Zm00001d031372_T001		motif_sequence	403	4	-	organism	short_function
ZmWAKL05	Zm00001d031372	Zm00001d031372_T001		motif_sequence	651	4	+	organism	short_function
ZmWAKL05	Zm00001d031372	Zm00001d031372_T001		motif_sequence	659	4	+	organism	short_function
ZmWAKL05	Zm00001d031372	Zm00001d031372_T001		motif_sequence	907	4	+	organism	short_function
ZmWAKL05	Zm00001d031372	Zm00001d031372_T001		motif_sequence	946	4	+	organism	short_function
ZmWAKL05	Zm00001d031372	Zm00001d031372_T001		motif_sequence	1018	4	+	organism	short_function
ZmWAKL05	Zm00001d031372	Zm00001d031372_T001		motif_sequence	1031	4	+	organism	short_function
ZmWAKL05	Zm00001d031372	Zm00001d031372_T001		motif_sequence	1273	4	+	organism	short_function
ZmWAKL05	Zm00001d031372	Zm00001d031372_T001		motif_sequence	1329	4	-	organism	short_function
ZmWAKL05	Zm00001d031372	Zm00001d031372_T001		motif_sequence	1645	4	+	organism	short_function
ZmWAKL05	Zm00001d031372	Zm00001d031372_T001		motif_sequence	1967	4	+	organism	short_function
ZmWAKL06	Zm00001d031395	Zm00001d031395_T001	CGTCA-motif	CGTCA	239	5	-	Hordeum vulgare	cis-acting regulatory element involved in the MeJA-responsiveness
ZmWAKL06	Zm00001d031395	Zm00001d031395_T001	CGTCA-motif	CGTCA	773	5	-	Hordeum vulgare	cis-acting regulatory element involved in the MeJA-responsiveness
ZmWAKL06	Zm00001d031395	Zm00001d031395_T001		motif_sequence	19	4	+	organism	short_function
ZmWAKL06	Zm00001d031395	Zm00001d031395_T001		motif_sequence	47	4	-	organism	short_function
ZmWAKL06	Zm00001d031395	Zm00001d031395_T001		motif_sequence	205	4	+	organism	short_function
ZmWAKL06	Zm00001d031395	Zm00001d031395_T001		motif_sequence	233	4	-	organism	short_function
ZmWAKL06	Zm00001d031395	Zm00001d031395_T001		motif_sequence	553	4	+	organism	short_function
ZmWAKL06	Zm00001d031395	Zm00001d031395_T001		motif_sequence	592	4	+	organism	short_function
ZmWAKL06	Zm00001d031395	Zm00001d031395_T001		motif_sequence	1658	4	+	organism	short_function
ZmWAKL06	Zm00001d031395	Zm00001d031395_T001		motif_sequence	1696	4	+	organism	short_function
ZmWAKL06	Zm00001d031395	Zm00001d031395_T001		motif_sequence	1969	4	+	organism	short_function
ZmWAKL06	Zm00001d031395	Zm00001d031395_T001	LAMP-element	CTTTATCA	132	8	+	Pisum sativum	part of a light responsive element
ZmWAKL06	Zm00001d031395	Zm00001d031395_T001	LAMP-element	CTTTATCA	318	8	+	Pisum sativum	part of a light responsive element
ZmWAKL06	Zm00001d031395	Zm00001d031395_T001	ABRE4	CACGTA	1638	6	-	Zea mays
ZmWAKL06	Zm00001d031395	Zm00001d031395_T001	GCN4_motif	TGAGTCA	991	7	-	Oryza sativa	cis-regulatory element involved in endosperm expression
ZmWAKL06	Zm00001d031395	Zm00001d031395_T001	Unnamed__1	CGTGG	766	5	-	Zea mays
ZmWAKL06	Zm00001d031395	Zm00001d031395_T001	Myb	TAACTG	9	6	-	Arabidopsis thaliana
ZmWAKL06	Zm00001d031395	Zm00001d031395_T001	Myb	CAACTG	24	6	-	Arabidopsis thaliana
ZmWAKL06	Zm00001d031395	Zm00001d031395_T001	Myb	TAACTG	195	6	-	Arabidopsis thaliana
ZmWAKL06	Zm00001d031395	Zm00001d031395_T001	Myb	CAACTG	210	6	-	Arabidopsis thaliana
ZmWAKL06	Zm00001d031395	Zm00001d031395_T001	Myb	TAACTG	383	6	-	Arabidopsis thaliana
ZmWAKL06	Zm00001d031395	Zm00001d031395_T001	Myb	CAACTG	778	6	+	Arabidopsis thaliana
ZmWAKL06	Zm00001d031395	Zm00001d031395_T001	Myb	CAACTG	1396	6	-	Arabidopsis thaliana
ZmWAKL06	Zm00001d031395	Zm00001d031395_T001	ERE	ATTTCATA	1208	8	+	Nicotiana glutinos
ZmWAKL06	Zm00001d031395	Zm00001d031395_T001	ERE	ATTTCATA	1454	8	+	Nicotiana glutinos
ZmWAKL06	Zm00001d031395	Zm00001d031395_T001	MYB recognition site	CCGTTG	1904	6	+	Arabidopsis thaliana
ZmWAKL06	Zm00001d031395	Zm00001d031395_T001	AT~ABRE	TACGTGTC	1638	8	+	Arabidopsis thaliana
ZmWAKL06	Zm00001d031395	Zm00001d031395_T001	GT1-motif	GGTTAA	966	6	-	Arabidopsis thaliana	light responsive element
ZmWAKL06	Zm00001d031395	Zm00001d031395_T001	GT1-motif	GGTTAA	1039	6	-	Arabidopsis thaliana	light responsive element
ZmWAKL06	Zm00001d031395	Zm00001d031395_T001	GT1-motif	GGTTAAT	1500	7	+	Avena sativa	light responsive element
ZmWAKL06	Zm00001d031395	Zm00001d031395_T001	MBS	CAACTG	24	6	-	Arabidopsis thaliana	MYB binding site involved in drought-inducibility
ZmWAKL06	Zm00001d031395	Zm00001d031395_T001	MBS	CAACTG	210	6	-	Arabidopsis thaliana	MYB binding site involved in drought-inducibility
ZmWAKL06	Zm00001d031395	Zm00001d031395_T001	MBS	CAACTG	778	6	+	Arabidopsis thaliana	MYB binding site involved in drought-inducibility
ZmWAKL06	Zm00001d031395	Zm00001d031395_T001	MBS	CAACTG	1396	6	-	Arabidopsis thaliana	MYB binding site involved in drought-inducibility
ZmWAKL06	Zm00001d031395	Zm00001d031395_T001	MYB-like sequence	TAACCA	1560	6	-	Arabidopsis thaliana
ZmWAKL06	Zm00001d031395	Zm00001d031395_T001	Unnamed__6	taTAAATATct	1473	10	-	Zea mays
ZmWAKL06	Zm00001d031395	Zm00001d031395_T001	MYB	CAACAG	697	6	-	Arabidopsis thaliana
ZmWAKL06	Zm00001d031395	Zm00001d031395_T001	MYB	TAACCA	1560	6	-	Arabidopsis thaliana
ZmWAKL06	Zm00001d031395	Zm00001d031395_T001	MYB	CAACCA	1754	6	-	Arabidopsis thaliana
ZmWAKL06	Zm00001d031395	Zm00001d031395_T001	Myb-binding site	CAACAG	697	6	-	Nicotiana tabacum
ZmWAKL06	Zm00001d031395	Zm00001d031395_T001	W box	TTGACC	510	6	-	Arabidopsis thaliana
ZmWAKL06	Zm00001d031395	Zm00001d031395_T001	W box	TTGACC	1574	6	+	Arabidopsis thaliana
ZmWAKL06	Zm00001d031395	Zm00001d031395_T001	TATA-box	TATA	228	4	+	Arabidopsis thaliana	core promoter element around -30 of transcription start
ZmWAKL06	Zm00001d031395	Zm00001d031395_T001	TATA-box	TATAA	386	5	-	Arabidopsis thaliana	core promoter element around -30 of transcription start
ZmWAKL06	Zm00001d031395	Zm00001d031395_T001	TATA-box	TATA	387	4	+	Arabidopsis thaliana	core promoter element around -30 of transcription start
ZmWAKL06	Zm00001d031395	Zm00001d031395_T001	TATA-box	ATATAA	571	6	+	Brassica oleracea	core promoter element around -30 of transcription start
ZmWAKL06	Zm00001d031395	Zm00001d031395_T001	TATA-box	TATA	572	4	+	Arabidopsis thaliana	core promoter element around -30 of transcription start
ZmWAKL06	Zm00001d031395	Zm00001d031395_T001	TATA-box	ATATAA	852	6	+	Brassica oleracea	core promoter element around -30 of transcription start
ZmWAKL06	Zm00001d031395	Zm00001d031395_T001	TATA-box	TATA	853	4	+	Arabidopsis thaliana	core promoter element around -30 of transcription start
ZmWAKL06	Zm00001d031395	Zm00001d031395_T001	TATA-box	TATA	874	4	+	Arabidopsis thaliana	core promoter element around -30 of transcription start
ZmWAKL06	Zm00001d031395	Zm00001d031395_T001	TATA-box	TATA	880	4	+	Arabidopsis thaliana	core promoter element around -30 of transcription start
ZmWAKL06	Zm00001d031395	Zm00001d031395_T001	TATA-box	TATA	1245	4	-	Arabidopsis thaliana	core promoter element around -30 of transcription start
ZmWAKL06	Zm00001d031395	Zm00001d031395_T001	TATA-box	TATA	1253	4	-	Arabidopsis thaliana	core promoter element around -30 of transcription start
ZmWAKL06	Zm00001d031395	Zm00001d031395_T001	TATA-box	ATATAA	1272	6	+	Brassica oleracea	core promoter element around -30 of transcription start
ZmWAKL06	Zm00001d031395	Zm00001d031395_T001	TATA-box	TATA	1273	4	-	Arabidopsis thaliana	core promoter element around -30 of transcription start
ZmWAKL06	Zm00001d031395	Zm00001d031395_T001	TATA-box	TATA	1330	4	-	Arabidopsis thaliana	core promoter element around -30 of transcription start
ZmWAKL06	Zm00001d031395	Zm00001d031395_T001	TATA-box	TACATAAA	1339	8	+	Oryza sativa	core promoter element around -30 of transcription start
ZmWAKL06	Zm00001d031395	Zm00001d031395_T001	TATA-box	ATTATA	1444	6	+	Brassica napus	core promoter element around -30 of transcription start
ZmWAKL06	Zm00001d031395	Zm00001d031395_T001	TATA-box	TATAA	1445	5	-	Arabidopsis thaliana	core promoter element around -30 of transcription start
ZmWAKL06	Zm00001d031395	Zm00001d031395_T001	TATA-box	TATA	1446	4	-	Arabidopsis thaliana	core promoter element around -30 of transcription start
ZmWAKL06	Zm00001d031395	Zm00001d031395_T001	TATA-box	TATAAAA	1463	7	-	Pisum sativum	core promoter element around -30 of transcription start
ZmWAKL06	Zm00001d031395	Zm00001d031395_T001	TATA-box	TATAAA	1464	6	-	Helianthus annuus	core promoter element around -30 of transcription start
ZmWAKL06	Zm00001d031395	Zm00001d031395_T001	TATA-box	TATAA	1465	5	-	Arabidopsis thaliana	core promoter element around -30 of transcription start
ZmWAKL06	Zm00001d031395	Zm00001d031395_T001	TATA-box	TATA	1466	4	-	Arabidopsis thaliana	core promoter element around -30 of transcription start
ZmWAKL06	Zm00001d031395	Zm00001d031395_T001	TATA-box	ATATAT	1533	6	-	Brassica napus	core promoter element around -30 of transcription start
ZmWAKL06	Zm00001d031395	Zm00001d031395_T001	TATA-box	TATA	1534	4	-	Arabidopsis thaliana	core promoter element around -30 of transcription start
ZmWAKL06	Zm00001d031395	Zm00001d031395_T001	TATA-box	TATA	1542	4	-	Arabidopsis thaliana	core promoter element around -30 of transcription start
ZmWAKL06	Zm00001d031395	Zm00001d031395_T001	TATA-box	TATAA	1563	5	-	Arabidopsis thaliana	core promoter element around -30 of transcription start
ZmWAKL06	Zm00001d031395	Zm00001d031395_T001	TATA-box	TATA	1564	4	-	Arabidopsis thaliana	core promoter element around -30 of transcription start
ZmWAKL06	Zm00001d031395	Zm00001d031395_T001	TATA-box	ATTATA	1744	6	+	Brassica napus	core promoter element around -30 of transcription start
ZmWAKL06	Zm00001d031395	Zm00001d031395_T001	TATA-box	TATAA	1745	5	-	Arabidopsis thaliana	core promoter element around -30 of transcription start
ZmWAKL06	Zm00001d031395	Zm00001d031395_T001	TATA-box	TATA	1746	4	-	Arabidopsis thaliana	core promoter element around -30 of transcription start
ZmWAKL06	Zm00001d031395	Zm00001d031395_T001	TATA-box	ATTATA	1783	6	+	Brassica napus	core promoter element around -30 of transcription start
ZmWAKL06	Zm00001d031395	Zm00001d031395_T001	TATA-box	TATAA	1784	5	-	Arabidopsis thaliana	core promoter element around -30 of transcription start
ZmWAKL06	Zm00001d031395	Zm00001d031395_T001	TATA-box	TATA	1785	4	-	Arabidopsis thaliana	core promoter element around -30 of transcription start
ZmWAKL06	Zm00001d031395	Zm00001d031395_T001	TATA-box	TACATAAA	1799	8	-	Oryza sativa	core promoter element around -30 of transcription start
ZmWAKL06	Zm00001d031395	Zm00001d031395_T001	TATA-box	TATA	1851	4	-	Arabidopsis thaliana	core promoter element around -30 of transcription start
ZmWAKL06	Zm00001d031395	Zm00001d031395_T001	TATA-box	TACAAAA	1862	7	-	Oryza sativa	core promoter element around -30 of transcription start
ZmWAKL06	Zm00001d031395	Zm00001d031395_T001	TATA-box	TATACA	1865	6	-	Helianthus annuus	core promoter element around -30 of transcription start
ZmWAKL06	Zm00001d031395	Zm00001d031395_T001	TATA-box	TATATA	1867	6	-	Arabidopsis thaliana	core promoter element around -30 of transcription start
ZmWAKL06	Zm00001d031395	Zm00001d031395_T001	TATA-box	ATATAA	1868	6	+	Brassica oleracea	core promoter element around -30 of transcription start
ZmWAKL06	Zm00001d031395	Zm00001d031395_T001	TATA-box	TATA	1869	4	-	Arabidopsis thaliana	core promoter element around -30 of transcription start
ZmWAKL06	Zm00001d031395	Zm00001d031395_T001	TATA-box	TATA	1884	4	-	Arabidopsis thaliana	core promoter element around -30 of transcription start
ZmWAKL06	Zm00001d031395	Zm00001d031395_T001	TATA-box	ATTATA	1893	6	+	Brassica napus	core promoter element around -30 of transcription start
ZmWAKL06	Zm00001d031395	Zm00001d031395_T001	TATA-box	TATATAA	1894	7	-	Arabidopsis thaliana	core promoter element around -30 of transcription start
ZmWAKL06	Zm00001d031395	Zm00001d031395_T001	TATA-box	TATATA	1895	6	-	Arabidopsis thaliana	core promoter element around -30 of transcription start
ZmWAKL06	Zm00001d031395	Zm00001d031395_T001	TATA-box	ATATAT	1896	6	-	Brassica napus	core promoter element around -30 of transcription start
ZmWAKL06	Zm00001d031395	Zm00001d031395_T001	TATA-box	TATA	1897	4	-	Arabidopsis thaliana	core promoter element around -30 of transcription start
ZmWAKL06	Zm00001d031395	Zm00001d031395_T001	TATA-box	TATA	1932	4	-	Arabidopsis thaliana	core promoter element around -30 of transcription start
ZmWAKL06	Zm00001d031395	Zm00001d031395_T001	Unnamed__4	CTCC	142	4	+	Petroselinum hortense
ZmWAKL06	Zm00001d031395	Zm00001d031395_T001	Unnamed__4	CTCC	328	4	+	Petroselinum hortense
ZmWAKL06	Zm00001d031395	Zm00001d031395_T001	Unnamed__4	CTCC	517	4	+	Petroselinum hortense
ZmWAKL06	Zm00001d031395	Zm00001d031395_T001	Unnamed__4	CTCC	555	4	+	Petroselinum hortense
ZmWAKL06	Zm00001d031395	Zm00001d031395_T001	Unnamed__4	CTCC	562	4	+	Petroselinum hortense
ZmWAKL06	Zm00001d031395	Zm00001d031395_T001	Unnamed__4	CTCC	587	4	+	Petroselinum hortense
ZmWAKL06	Zm00001d031395	Zm00001d031395_T001	Unnamed__4	CTCC	594	4	+	Petroselinum hortense
ZmWAKL06	Zm00001d031395	Zm00001d031395_T001	Unnamed__4	CTCC	630	4	-	Petroselinum hortense
ZmWAKL06	Zm00001d031395	Zm00001d031395_T001	Unnamed__4	CTCC	633	4	-	Petroselinum hortense
ZmWAKL06	Zm00001d031395	Zm00001d031395_T001	Unnamed__4	CTCC	732	4	+	Petroselinum hortense
ZmWAKL06	Zm00001d031395	Zm00001d031395_T001	Unnamed__4	CTCC	1367	4	+	Petroselinum hortense
ZmWAKL06	Zm00001d031395	Zm00001d031395_T001	Unnamed__4	CTCC	1698	4	+	Petroselinum hortense
ZmWAKL06	Zm00001d031395	Zm00001d031395_T001	Unnamed__4	CTCC	1978	4	+	Petroselinum hortense
ZmWAKL06	Zm00001d031395	Zm00001d031395_T001	G-Box	CACGTT	987	6	-	Pisum sativum	cis-acting regulatory element involved in light responsiveness
ZmWAKL06	Zm00001d031395	Zm00001d031395_T001	G-Box	CACGTT	1690	6	-	Pisum sativum	cis-acting regulatory element involved in light responsiveness
ZmWAKL06	Zm00001d031395	Zm00001d031395_T001	WUN-motif	AAATTTCTT	102	9	-	Nicotiana glutinosa
ZmWAKL06	Zm00001d031395	Zm00001d031395_T001	WUN-motif	AAATTTCTT	288	9	-	Nicotiana glutinosa
ZmWAKL06	Zm00001d031395	Zm00001d031395_T001	ABRE	TACGGTC	676	7	-	Arabidopsis thaliana	cis-acting element involved in the abscisic acid responsiveness
ZmWAKL06	Zm00001d031395	Zm00001d031395_T001	ABRE	ACGTG	988	5	+	Arabidopsis thaliana	cis-acting element involved in the abscisic acid responsiveness
ZmWAKL06	Zm00001d031395	Zm00001d031395_T001	ABRE	TACGTGTC	1638	8	+	Oryza sativa	cis-acting element involved in the abscisic acid responsiveness
ZmWAKL06	Zm00001d031395	Zm00001d031395_T001	ABRE	ACGTG	1639	5	+	Arabidopsis thaliana	cis-acting element involved in the abscisic acid responsiveness
ZmWAKL06	Zm00001d031395	Zm00001d031395_T001	ABRE	ACGTG	1691	5	+	Arabidopsis thaliana	cis-acting element involved in the abscisic acid responsiveness
ZmWAKL06	Zm00001d031395	Zm00001d031395_T001	MYC	CATTTG	1223	6	-	Arabidopsis thaliana
ZmWAKL06	Zm00001d031395	Zm00001d031395_T001	TGACG-motif	TGACG	239	5	+	Hordeum vulgare	cis-acting regulatory element involved in the MeJA-responsiveness
ZmWAKL06	Zm00001d031395	Zm00001d031395_T001	TGACG-motif	TGACG	773	5	+	Hordeum vulgare	cis-acting regulatory element involved in the MeJA-responsiveness
ZmWAKL06	Zm00001d031395	Zm00001d031395_T001	RY-element	CATGCATG	533	8	+	Helianthus annuus	cis-acting regulatory element involved in seed-specific regulation
ZmWAKL06	Zm00001d031395	Zm00001d031395_T001	RY-element	CATGCATG	537	8	+	Helianthus annuus	cis-acting regulatory element involved in seed-specific regulation
ZmWAKL06	Zm00001d031395	Zm00001d031395_T001	ARE	AAACCA	865	6	+	Zea mays	cis-acting regulatory element essential for the anaerobic induction
ZmWAKL06	Zm00001d031395	Zm00001d031395_T001	ABRE3a	TACGTG	1638	6	+	Zea mays
ZmWAKL06	Zm00001d031395	Zm00001d031395_T001	Box 4	ATTAAT	858	6	+	Petroselinum crispum	part of a conserved DNA module involved in light responsiveness
ZmWAKL06	Zm00001d031395	Zm00001d031395_T001	Box 4	ATTAAT	1310	6	-	Petroselinum crispum	part of a conserved DNA module involved in light responsiveness
ZmWAKL06	Zm00001d031395	Zm00001d031395_T001	Box 4	ATTAAT	1322	6	-	Petroselinum crispum	part of a conserved DNA module involved in light responsiveness
ZmWAKL06	Zm00001d031395	Zm00001d031395_T001	Box 4	ATTAAT	1520	6	-	Petroselinum crispum	part of a conserved DNA module involved in light responsiveness
ZmWAKL06	Zm00001d031395	Zm00001d031395_T001	Box 4	ATTAAT	1537	6	-	Petroselinum crispum	part of a conserved DNA module involved in light responsiveness
ZmWAKL06	Zm00001d031395	Zm00001d031395_T001	CAAT-box	CAAAT	2	5	+	Pisum sativum	common cis-acting element in promoter and enhancer regions
ZmWAKL06	Zm00001d031395	Zm00001d031395_T001	CAAT-box	CCAAT	69	5	-	Arabidopsis thaliana	common cis-acting element in promoter and enhancer regions
ZmWAKL06	Zm00001d031395	Zm00001d031395_T001	CAAT-box	CAAT	74	4	+	Nicotiana glutinosa
ZmWAKL06	Zm00001d031395	Zm00001d031395_T001	CAAT-box	CAAAT	188	5	+	Pisum sativum	common cis-acting element in promoter and enhancer regions
ZmWAKL06	Zm00001d031395	Zm00001d031395_T001	CAAT-box	CAAT	237	4	-	Nicotiana glutinosa
ZmWAKL06	Zm00001d031395	Zm00001d031395_T001	CAAT-box	CCAAT	255	5	-	Arabidopsis thaliana	common cis-acting element in promoter and enhancer regions
ZmWAKL06	Zm00001d031395	Zm00001d031395_T001	CAAT-box	CAAT	260	4	+	Nicotiana glutinosa
ZmWAKL06	Zm00001d031395	Zm00001d031395_T001	CAAT-box	CAAAT	393	5	+	Pisum sativum	common cis-acting element in promoter and enhancer regions
ZmWAKL06	Zm00001d031395	Zm00001d031395_T001	CAAT-box	CAAAT	647	5	-	Pisum sativum	common cis-acting element in promoter and enhancer regions
ZmWAKL06	Zm00001d031395	Zm00001d031395_T001	CAAT-box	CAAT	802	4	-	Nicotiana glutinosa
ZmWAKL06	Zm00001d031395	Zm00001d031395_T001	CAAT-box	CAAT	952	4	-	Nicotiana glutinosa
ZmWAKL06	Zm00001d031395	Zm00001d031395_T001	CAAT-box	CAAT	999	4	-	Nicotiana glutinosa
ZmWAKL06	Zm00001d031395	Zm00001d031395_T001	CAAT-box	CAAT	1004	4	-	Nicotiana glutinosa
ZmWAKL06	Zm00001d031395	Zm00001d031395_T001	CAAT-box	CAAAT	1107	5	-	Pisum sativum	common cis-acting element in promoter and enhancer regions
ZmWAKL06	Zm00001d031395	Zm00001d031395_T001	CAAT-box	CAAT	1158	4	-	Nicotiana glutinosa
ZmWAKL06	Zm00001d031395	Zm00001d031395_T001	CAAT-box	CAAT	1180	4	-	Nicotiana glutinosa
ZmWAKL06	Zm00001d031395	Zm00001d031395_T001	CAAT-box	CAAAT	1223	5	+	Pisum sativum	common cis-acting element in promoter and enhancer regions
ZmWAKL06	Zm00001d031395	Zm00001d031395_T001	CAAT-box	CCAAT	1237	5	+	Arabidopsis thaliana	common cis-acting element in promoter and enhancer regions
ZmWAKL06	Zm00001d031395	Zm00001d031395_T001	CAAT-box	CAAT	1238	4	+	Nicotiana glutinosa
ZmWAKL06	Zm00001d031395	Zm00001d031395_T001	CAAT-box	CAAT	1303	4	+	Nicotiana glutinosa
ZmWAKL06	Zm00001d031395	Zm00001d031395_T001	CAAT-box	CAAAT	1335	5	+	Pisum sativum	common cis-acting element in promoter and enhancer regions
ZmWAKL06	Zm00001d031395	Zm00001d031395_T001	CAAT-box	CAAAT	1381	5	+	Pisum sativum	common cis-acting element in promoter and enhancer regions
ZmWAKL06	Zm00001d031395	Zm00001d031395_T001	CAAT-box	CAAT	1384	4	-	Nicotiana glutinosa
ZmWAKL06	Zm00001d031395	Zm00001d031395_T001	CAAT-box	CAAT	1440	4	-	Nicotiana glutinosa
ZmWAKL06	Zm00001d031395	Zm00001d031395_T001	CAAT-box	CCAAT	1496	5	-	Arabidopsis thaliana	common cis-acting element in promoter and enhancer regions
ZmWAKL06	Zm00001d031395	Zm00001d031395_T001	CAAT-box	CCAAT	1515	5	-	Arabidopsis thaliana	common cis-acting element in promoter and enhancer regions
ZmWAKL06	Zm00001d031395	Zm00001d031395_T001	CAAT-box	CAAAT	1572	5	-	Pisum sativum	common cis-acting element in promoter and enhancer regions
ZmWAKL06	Zm00001d031395	Zm00001d031395_T001	CAAT-box	CCAAT	1700	5	+	Arabidopsis thaliana	common cis-acting element in promoter and enhancer regions
ZmWAKL06	Zm00001d031395	Zm00001d031395_T001	CAAT-box	CAAT	1701	4	+	Nicotiana glutinosa
ZmWAKL06	Zm00001d031395	Zm00001d031395_T001	CAAT-box	CAAT	1720	4	-	Nicotiana glutinosa
ZmWAKL06	Zm00001d031395	Zm00001d031395_T001	CAAT-box	CAAT	1760	4	+	Nicotiana glutinosa
ZmWAKL06	Zm00001d031395	Zm00001d031395_T001	CAAT-box	CAAAT	1819	5	+	Pisum sativum	common cis-acting element in promoter and enhancer regions
ZmWAKL06	Zm00001d031395	Zm00001d031395_T001	CAAT-box	CAAT	1822	4	-	Nicotiana glutinosa
ZmWAKL06	Zm00001d031395	Zm00001d031395_T001	CAAT-box	CCAAT	1887	5	-	Arabidopsis thaliana	common cis-acting element in promoter and enhancer regions
ZmWAKL06	Zm00001d031395	Zm00001d031395_T001	G-box	TACGTG	1638	6	+	Arabidopsis thaliana	cis-acting regulatory element involved in light responsiveness
ZmWAKL06	Zm00001d031395	Zm00001d031395_T001	CTAG-motif	ACTAGCAGAA	744	9	+	Avena sativa
ZmWAKL06	Zm00001d031395	Zm00001d031395_T001	CTAG-motif	ACTAGCAGAA	1923	9	-	Avena sativa
ZmWAKL06	Zm00001d031395	Zm00001d031395_T001	as-1	TGACG	239	5	+	Arabidopsis thaliana
ZmWAKL06	Zm00001d031395	Zm00001d031395_T001	as-1	TGACG	773	5	+	Arabidopsis thaliana
ZmWAKL06	Zm00001d031395	Zm00001d031395_T001	CCAAT-box	CAACGG	1904	6	-	Hordeum vulgare	MYBHv1 binding site
ZmWAKL06	Zm00001d031395	Zm00001d031395_T001	GATA-motif	AAGGATAAGG	96	9	+	Solanum tuberosum	part of a light responsive element
ZmWAKL06	Zm00001d031395	Zm00001d031395_T001	GATA-motif	AAGGATAAGG	282	9	+	Solanum tuberosum	part of a light responsive element
ZmWAKL06	Zm00001d031395	Zm00001d031395_T001	GATA-motif	AAGGATAAGG	728	9	-	Solanum tuberosum	part of a light responsive element
ZmWAKL06	Zm00001d031395	Zm00001d031395_T001	AT~TATA-box	TATATA	1867	6	-	Arabidopsis thaliana
ZmWAKL06	Zm00001d031395	Zm00001d031395_T001	AT~TATA-box	TATATA	1895	6	-	Arabidopsis thaliana
ZmWAKL07	Zm00001d031407	Zm00001d031407_T001		motif_sequence	90	4	+	organism	short_function
ZmWAKL07	Zm00001d031407	Zm00001d031407_T001		motif_sequence	92	4	-	organism	short_function
ZmWAKL07	Zm00001d031407	Zm00001d031407_T001		motif_sequence	431	4	+	organism	short_function
ZmWAKL07	Zm00001d031407	Zm00001d031407_T001		motif_sequence	1143	4	-	organism	short_function
ZmWAKL07	Zm00001d031407	Zm00001d031407_T001		motif_sequence	1909	4	+	organism	short_function
ZmWAKL07	Zm00001d031407	Zm00001d031407_T001		motif_sequence	1941	4	+	organism	short_function
ZmWAKL07	Zm00001d031407	Zm00001d031407_T001		motif_sequence	1969	4	-	organism	short_function
ZmWAKL07	Zm00001d031407	Zm00001d031407_T001	LAMP-element	CTTTATCA	27	8	+	Pisum sativum	part of a light responsive element
ZmWAKL07	Zm00001d031407	Zm00001d031407_T001	LTR	CCGAAA	763	6	-	Hordeum vulgare	cis-acting element involved in low-temperature responsiveness
ZmWAKL07	Zm00001d031407	Zm00001d031407_T001	circadian	CAAAGATATC	1370	9	-	Lycopersicon esculentum	cis-acting regulatory element involved in circadian control
ZmWAKL07	Zm00001d031407	Zm00001d031407_T001	DRE core	GCCGAC	1180	6	+	Arabidopsis thaliana
ZmWAKL07	Zm00001d031407	Zm00001d031407_T001	CAT-box	GCCACT	121	6	-	Arabidopsis thaliana	cis-acting regulatory element related to meristem expression
ZmWAKL07	Zm00001d031407	Zm00001d031407_T001	Myb	CAACTG	87	6	+	Arabidopsis thaliana
ZmWAKL07	Zm00001d031407	Zm00001d031407_T001	Myb	CAACTG	177	6	+	Arabidopsis thaliana
ZmWAKL07	Zm00001d031407	Zm00001d031407_T001	CARE	CAACTCAC	536	8	-	Oryza sativa
ZmWAKL07	Zm00001d031407	Zm00001d031407_T001	W box	TTGACC	144	6	-	Arabidopsis thaliana
ZmWAKL07	Zm00001d031407	Zm00001d031407_T001	MBS	CAACTG	87	6	+	Arabidopsis thaliana	MYB binding site involved in drought-inducibility
ZmWAKL07	Zm00001d031407	Zm00001d031407_T001	MBS	CAACTG	177	6	+	Arabidopsis thaliana	MYB binding site involved in drought-inducibility
ZmWAKL07	Zm00001d031407	Zm00001d031407_T001	TATA-box	TATAA	214	5	-	Arabidopsis thaliana	core promoter element around -30 of transcription start
ZmWAKL07	Zm00001d031407	Zm00001d031407_T001	TATA-box	TATA	215	4	+	Arabidopsis thaliana	core promoter element around -30 of transcription start
ZmWAKL07	Zm00001d031407	Zm00001d031407_T001	TATA-box	ATATAA	393	6	+	Brassica oleracea	core promoter element around -30 of transcription start
ZmWAKL07	Zm00001d031407	Zm00001d031407_T001	TATA-box	TATA	394	4	+	Arabidopsis thaliana	core promoter element around -30 of transcription start
ZmWAKL07	Zm00001d031407	Zm00001d031407_T001	TATA-box	TATATA	522	6	+	Arabidopsis thaliana	core promoter element around -30 of transcription start
ZmWAKL07	Zm00001d031407	Zm00001d031407_T001	TATA-box	TATA	524	4	+	Arabidopsis thaliana	core promoter element around -30 of transcription start
ZmWAKL07	Zm00001d031407	Zm00001d031407_T001	TATA-box	TACAAAA	1040	7	-	Oryza sativa	core promoter element around -30 of transcription start
ZmWAKL07	Zm00001d031407	Zm00001d031407_T001	TATA-box	TATATAA	1150	7	-	Arabidopsis thaliana	core promoter element around -30 of transcription start
ZmWAKL07	Zm00001d031407	Zm00001d031407_T001	TATA-box	TATATA	1151	6	-	Arabidopsis thaliana	core promoter element around -30 of transcription start
ZmWAKL07	Zm00001d031407	Zm00001d031407_T001	TATA-box	ATATAT	1152	6	-	Brassica napus	core promoter element around -30 of transcription start
ZmWAKL07	Zm00001d031407	Zm00001d031407_T001	TATA-box	TATA	1153	4	-	Arabidopsis thaliana	core promoter element around -30 of transcription start
ZmWAKL07	Zm00001d031407	Zm00001d031407_T001	TATA-box	ATATAT	1163	6	-	Brassica napus	core promoter element around -30 of transcription start
ZmWAKL07	Zm00001d031407	Zm00001d031407_T001	TATA-box	TATATA	1164	6	-	Arabidopsis thaliana	core promoter element around -30 of transcription start
ZmWAKL07	Zm00001d031407	Zm00001d031407_T001	TATA-box	ATATAA	1165	6	+	Brassica oleracea	core promoter element around -30 of transcription start
ZmWAKL07	Zm00001d031407	Zm00001d031407_T001	TATA-box	TATA	1166	4	-	Arabidopsis thaliana	core promoter element around -30 of transcription start
ZmWAKL07	Zm00001d031407	Zm00001d031407_T001	TATA-box	TATAA	1355	5	-	Arabidopsis thaliana	core promoter element around -30 of transcription start
ZmWAKL07	Zm00001d031407	Zm00001d031407_T001	TATA-box	TATA	1356	4	-	Arabidopsis thaliana	core promoter element around -30 of transcription start
ZmWAKL07	Zm00001d031407	Zm00001d031407_T001	TATA-box	TATAAAA	1386	7	-	Pisum sativum	core promoter element around -30 of transcription start
ZmWAKL07	Zm00001d031407	Zm00001d031407_T001	TATA-box	TATAAA	1387	6	-	Helianthus annuus	core promoter element around -30 of transcription start
ZmWAKL07	Zm00001d031407	Zm00001d031407_T001	TATA-box	TATAA	1388	5	-	Arabidopsis thaliana	core promoter element around -30 of transcription start
ZmWAKL07	Zm00001d031407	Zm00001d031407_T001	TATA-box	TATA	1389	4	-	Arabidopsis thaliana	core promoter element around -30 of transcription start
ZmWAKL07	Zm00001d031407	Zm00001d031407_T001	TATA-box	ATTATA	1392	6	+	Brassica napus	core promoter element around -30 of transcription start
ZmWAKL07	Zm00001d031407	Zm00001d031407_T001	TATA-box	TATAA	1393	5	-	Arabidopsis thaliana	core promoter element around -30 of transcription start
ZmWAKL07	Zm00001d031407	Zm00001d031407_T001	TATA-box	TATA	1394	4	-	Arabidopsis thaliana	core promoter element around -30 of transcription start
ZmWAKL07	Zm00001d031407	Zm00001d031407_T001	TATA-box	TATAA	1421	5	-	Arabidopsis thaliana	core promoter element around -30 of transcription start
ZmWAKL07	Zm00001d031407	Zm00001d031407_T001	TATA-box	TATA	1422	4	-	Arabidopsis thaliana	core promoter element around -30 of transcription start
ZmWAKL07	Zm00001d031407	Zm00001d031407_T001	TATA-box	TATAA	1437	5	-	Arabidopsis thaliana	core promoter element around -30 of transcription start
ZmWAKL07	Zm00001d031407	Zm00001d031407_T001	TATA-box	TATA	1438	4	-	Arabidopsis thaliana	core promoter element around -30 of transcription start
ZmWAKL07	Zm00001d031407	Zm00001d031407_T001	TATA-box	TACAAAA	1486	7	-	Oryza sativa	core promoter element around -30 of transcription start
ZmWAKL07	Zm00001d031407	Zm00001d031407_T001	TATA-box	ccTATAAAaa	1635	9	+	Arabidopsis thaliana	core promoter element around -30 of transcription start
ZmWAKL07	Zm00001d031407	Zm00001d031407_T001	TATA-box	TATA	1872	4	-	Arabidopsis thaliana	core promoter element around -30 of transcription start
ZmWAKL07	Zm00001d031407	Zm00001d031407_T001	Unnamed__4	CTCC	37	4	+	Petroselinum hortense
ZmWAKL07	Zm00001d031407	Zm00001d031407_T001	Unnamed__4	CTCC	102	4	-	Petroselinum hortense
ZmWAKL07	Zm00001d031407	Zm00001d031407_T001	Unnamed__4	CTCC	162	4	-	Petroselinum hortense
ZmWAKL07	Zm00001d031407	Zm00001d031407_T001	Unnamed__4	CTCC	343	4	+	Petroselinum hortense
ZmWAKL07	Zm00001d031407	Zm00001d031407_T001	Unnamed__4	CTCC	384	4	+	Petroselinum hortense
ZmWAKL07	Zm00001d031407	Zm00001d031407_T001	Unnamed__4	CTCC	443	4	+	Petroselinum hortense
ZmWAKL07	Zm00001d031407	Zm00001d031407_T001	Unnamed__4	CTCC	533	4	-	Petroselinum hortense
ZmWAKL07	Zm00001d031407	Zm00001d031407_T001	Unnamed__4	CTCC	603	4	+	Petroselinum hortense
ZmWAKL07	Zm00001d031407	Zm00001d031407_T001	Unnamed__4	CTCC	630	4	+	Petroselinum hortense
ZmWAKL07	Zm00001d031407	Zm00001d031407_T001	Unnamed__4	CTCC	637	4	+	Petroselinum hortense
ZmWAKL07	Zm00001d031407	Zm00001d031407_T001	Unnamed__4	CTCC	669	4	-	Petroselinum hortense
ZmWAKL07	Zm00001d031407	Zm00001d031407_T001	Unnamed__4	CTCC	672	4	-	Petroselinum hortense
ZmWAKL07	Zm00001d031407	Zm00001d031407_T001	Unnamed__4	CTCC	680	4	+	Petroselinum hortense
ZmWAKL07	Zm00001d031407	Zm00001d031407_T001	Unnamed__4	CTCC	1093	4	-	Petroselinum hortense
ZmWAKL07	Zm00001d031407	Zm00001d031407_T001	Unnamed__4	CTCC	1610	4	-	Petroselinum hortense
ZmWAKL07	Zm00001d031407	Zm00001d031407_T001	Unnamed__4	CTCC	1718	4	+	Petroselinum hortense
ZmWAKL07	Zm00001d031407	Zm00001d031407_T001	Unnamed__4	CTCC	1757	4	+	Petroselinum hortense
ZmWAKL07	Zm00001d031407	Zm00001d031407_T001	Unnamed__4	CTCC	1918	4	+	Petroselinum hortense
ZmWAKL07	Zm00001d031407	Zm00001d031407_T001	Unnamed__4	CTCC	1946	4	+	Petroselinum hortense
ZmWAKL07	Zm00001d031407	Zm00001d031407_T001	MYC	CATTTG	1008	6	+	Arabidopsis thaliana
ZmWAKL07	Zm00001d031407	Zm00001d031407_T001	MYC	CATTTG	1108	6	+	Arabidopsis thaliana
ZmWAKL07	Zm00001d031407	Zm00001d031407_T001	MYC	CATTTG	1120	6	-	Arabidopsis thaliana
ZmWAKL07	Zm00001d031407	Zm00001d031407_T001	MYC	CATGTG	1144	6	-	Arabidopsis thaliana
ZmWAKL07	Zm00001d031407	Zm00001d031407_T001	MYC	CATGTG	1970	6	-	Arabidopsis thaliana
ZmWAKL07	Zm00001d031407	Zm00001d031407_T001	TCA-element	CCATCTTTTT	429	9	+	Nicotiana tabacum	cis-acting element involved in salicylic acid responsiveness
ZmWAKL07	Zm00001d031407	Zm00001d031407_T001	Box 4	ATTAAT	226	6	+	Petroselinum crispum	part of a conserved DNA module involved in light responsiveness
ZmWAKL07	Zm00001d031407	Zm00001d031407_T001	Box 4	ATTAAT	555	6	+	Petroselinum crispum	part of a conserved DNA module involved in light responsiveness
ZmWAKL07	Zm00001d031407	Zm00001d031407_T001	Box 4	ATTAAT	1102	6	-	Petroselinum crispum	part of a conserved DNA module involved in light responsiveness
ZmWAKL07	Zm00001d031407	Zm00001d031407_T001	Box 4	ATTAAT	1858	6	-	Petroselinum crispum	part of a conserved DNA module involved in light responsiveness
ZmWAKL07	Zm00001d031407	Zm00001d031407_T001	ARE	AAACCA	408	6	-	Zea mays	cis-acting regulatory element essential for the anaerobic induction
ZmWAKL07	Zm00001d031407	Zm00001d031407_T001	ARE	AAACCA	460	6	-	Zea mays	cis-acting regulatory element essential for the anaerobic induction
ZmWAKL07	Zm00001d031407	Zm00001d031407_T001	ARE	AAACCA	609	6	+	Zea mays	cis-acting regulatory element essential for the anaerobic induction
ZmWAKL07	Zm00001d031407	Zm00001d031407_T001	ARE	AAACCA	1460	6	-	Zea mays	cis-acting regulatory element essential for the anaerobic induction
ZmWAKL07	Zm00001d031407	Zm00001d031407_T001	ARE	AAACCA	1660	6	-	Zea mays	cis-acting regulatory element essential for the anaerobic induction
ZmWAKL07	Zm00001d031407	Zm00001d031407_T001	RY-element	CATGCATG	359	8	+	Helianthus annuus	cis-acting regulatory element involved in seed-specific regulation
ZmWAKL07	Zm00001d031407	Zm00001d031407_T001	MBSI	aaaAaaC(G/C)GTTA	822	10.5	-	Petunia hybrida	MYB binding site involved in flavonoid biosynthetic genes regulation
ZmWAKL07	Zm00001d031407	Zm00001d031407_T001	CTAG-motif	ACTAGCAGAA	1769	9	+	Avena sativa
ZmWAKL07	Zm00001d031407	Zm00001d031407_T001	CTAG-motif	ACTAGCAGAA	1957	9	-	Avena sativa
ZmWAKL07	Zm00001d031407	Zm00001d031407_T001	GATA-motif	GATAGGA	98	7	+	Arabidopsis thaliana	part of a light responsive element
ZmWAKL07	Zm00001d031407	Zm00001d031407_T001	GATA-motif	AAGGATAAGG	1753	9	-	Solanum tuberosum	part of a light responsive element
ZmWAKL07	Zm00001d031407	Zm00001d031407_T001	AT~TATA-box	TATATA	522	6	+	Arabidopsis thaliana
ZmWAKL07	Zm00001d031407	Zm00001d031407_T001	AT~TATA-box	TATATA	1151	6	-	Arabidopsis thaliana
ZmWAKL07	Zm00001d031407	Zm00001d031407_T001	AT~TATA-box	TATATA	1164	6	-	Arabidopsis thaliana
ZmWAKL07	Zm00001d031407	Zm00001d031407_T001	CAAT-box	CCAAT	141	5	-	Arabidopsis thaliana	common cis-acting element in promoter and enhancer regions
ZmWAKL07	Zm00001d031407	Zm00001d031407_T001	CAAT-box	CAAT	147	4	+	Nicotiana glutinosa
ZmWAKL07	Zm00001d031407	Zm00001d031407_T001	CAAT-box	CAAAT	183	5	-	Pisum sativum	common cis-acting element in promoter and enhancer regions
ZmWAKL07	Zm00001d031407	Zm00001d031407_T001	CAAT-box	CAAAT	221	5	+	Pisum sativum	common cis-acting element in promoter and enhancer regions
ZmWAKL07	Zm00001d031407	Zm00001d031407_T001	CAAT-box	CAAAT	457	5	-	Pisum sativum	common cis-acting element in promoter and enhancer regions
ZmWAKL07	Zm00001d031407	Zm00001d031407_T001	CAAT-box	CAAAT	707	5	-	Pisum sativum	common cis-acting element in promoter and enhancer regions
ZmWAKL07	Zm00001d031407	Zm00001d031407_T001	CAAT-box	CAAAT	925	5	-	Pisum sativum	common cis-acting element in promoter and enhancer regions
ZmWAKL07	Zm00001d031407	Zm00001d031407_T001	CAAT-box	CAAAT	944	5	-	Pisum sativum	common cis-acting element in promoter and enhancer regions
ZmWAKL07	Zm00001d031407	Zm00001d031407_T001	CAAT-box	CAAT	968	4	-	Nicotiana glutinosa
ZmWAKL07	Zm00001d031407	Zm00001d031407_T001	CAAT-box	CAAAT	1009	5	-	Pisum sativum	common cis-acting element in promoter and enhancer regions
ZmWAKL07	Zm00001d031407	Zm00001d031407_T001	CAAT-box	CAAAT	1109	5	-	Pisum sativum	common cis-acting element in promoter and enhancer regions
ZmWAKL07	Zm00001d031407	Zm00001d031407_T001	CAAT-box	CAAAT	1120	5	+	Pisum sativum	common cis-acting element in promoter and enhancer regions
ZmWAKL07	Zm00001d031407	Zm00001d031407_T001	CAAT-box	CAAT	1304	4	-	Nicotiana glutinosa
ZmWAKL07	Zm00001d031407	Zm00001d031407_T001	CAAT-box	CAAT	1311	4	-	Nicotiana glutinosa
ZmWAKL07	Zm00001d031407	Zm00001d031407_T001	CAAT-box	CAAAT	1399	5	-	Pisum sativum	common cis-acting element in promoter and enhancer regions
ZmWAKL07	Zm00001d031407	Zm00001d031407_T001	CAAT-box	CAAT	1425	4	-	Nicotiana glutinosa
ZmWAKL07	Zm00001d031407	Zm00001d031407_T001	CAAT-box	CAAT	1448	4	-	Nicotiana glutinosa
ZmWAKL07	Zm00001d031407	Zm00001d031407_T001	CAAT-box	CAAT	1803	4	-	Nicotiana glutinosa
ZmWAKL07	Zm00001d031407	Zm00001d031407_T001	TATC-box	TATCCCA	1073	7	-	Oryza sativa	cis-acting element involved in gibberellin-responsiveness
ZmWAKL08	Zm00001d031466	Zm00001d031466_T001	Myb-binding site	CAACAG	1641	6	-	Nicotiana tabacum
ZmWAKL08	Zm00001d031466	Zm00001d031466_T001	MYB	CAACCA	694	6	-	Arabidopsis thaliana
ZmWAKL08	Zm00001d031466	Zm00001d031466_T001	MYB	CAACCA	747	6	-	Arabidopsis thaliana
ZmWAKL08	Zm00001d031466	Zm00001d031466_T001	MYB	CAACCA	965	6	+	Arabidopsis thaliana
ZmWAKL08	Zm00001d031466	Zm00001d031466_T001	MYB	CAACCA	1114	6	+	Arabidopsis thaliana
ZmWAKL08	Zm00001d031466	Zm00001d031466_T001	MYB	CAACCA	1372	6	-	Arabidopsis thaliana
ZmWAKL08	Zm00001d031466	Zm00001d031466_T001	MYB	CAACAG	1641	6	-	Arabidopsis thaliana
ZmWAKL08	Zm00001d031466	Zm00001d031466_T001	MYB	CAACCA	1905	6	+	Arabidopsis thaliana
ZmWAKL08	Zm00001d031466	Zm00001d031466_T001	MYC	CATGTG	1131	6	-	Arabidopsis thaliana
ZmWAKL08	Zm00001d031466	Zm00001d031466_T001	MYC	CATTTG	1231	6	-	Arabidopsis thaliana
ZmWAKL08	Zm00001d031466	Zm00001d031466_T001	MYC	CATTTG	1242	6	+	Arabidopsis thaliana
ZmWAKL08	Zm00001d031466	Zm00001d031466_T001	MYC	CATTTG	1297	6	+	Arabidopsis thaliana
ZmWAKL08	Zm00001d031466	Zm00001d031466_T001	MYC	CATTTG	1667	6	+	Arabidopsis thaliana
ZmWAKL08	Zm00001d031466	Zm00001d031466_T001	ABRE	ACGTG	89	5	-	Arabidopsis thaliana	cis-acting element involved in the abscisic acid responsiveness
ZmWAKL08	Zm00001d031466	Zm00001d031466_T001	G-Box	CACGTT	89	6	+	Pisum sativum	cis-acting regulatory element involved in light responsiveness
ZmWAKL08	Zm00001d031466	Zm00001d031466_T001	Unnamed__4	CTCC	37	4	+	Petroselinum hortense
ZmWAKL08	Zm00001d031466	Zm00001d031466_T001	Unnamed__4	CTCC	74	4	+	Petroselinum hortense
ZmWAKL08	Zm00001d031466	Zm00001d031466_T001	Unnamed__4	CTCC	132	4	+	Petroselinum hortense
ZmWAKL08	Zm00001d031466	Zm00001d031466_T001	Unnamed__4	CTCC	173	4	-	Petroselinum hortense
ZmWAKL08	Zm00001d031466	Zm00001d031466_T001	Unnamed__4	CTCC	189	4	-	Petroselinum hortense
ZmWAKL08	Zm00001d031466	Zm00001d031466_T001	Unnamed__4	CTCC	219	4	+	Petroselinum hortense
ZmWAKL08	Zm00001d031466	Zm00001d031466_T001	Unnamed__4	CTCC	460	4	+	Petroselinum hortense
ZmWAKL08	Zm00001d031466	Zm00001d031466_T001	Unnamed__4	CTCC	531	4	+	Petroselinum hortense
ZmWAKL08	Zm00001d031466	Zm00001d031466_T001	Unnamed__4	CTCC	690	4	-	Petroselinum hortense
ZmWAKL08	Zm00001d031466	Zm00001d031466_T001	Unnamed__4	CTCC	754	4	-	Petroselinum hortense
ZmWAKL08	Zm00001d031466	Zm00001d031466_T001	Unnamed__4	CTCC	759	4	-	Petroselinum hortense
ZmWAKL08	Zm00001d031466	Zm00001d031466_T001	Unnamed__4	CTCC	762	4	-	Petroselinum hortense
ZmWAKL08	Zm00001d031466	Zm00001d031466_T001	Unnamed__4	CTCC	817	4	-	Petroselinum hortense
ZmWAKL08	Zm00001d031466	Zm00001d031466_T001	Unnamed__4	CTCC	834	4	-	Petroselinum hortense
ZmWAKL08	Zm00001d031466	Zm00001d031466_T001	Unnamed__4	CTCC	868	4	-	Petroselinum hortense
ZmWAKL08	Zm00001d031466	Zm00001d031466_T001	Unnamed__4	CTCC	874	4	+	Petroselinum hortense
ZmWAKL08	Zm00001d031466	Zm00001d031466_T001	Unnamed__4	CTCC	962	4	+	Petroselinum hortense
ZmWAKL08	Zm00001d031466	Zm00001d031466_T001	Unnamed__4	CTCC	981	4	-	Petroselinum hortense
ZmWAKL08	Zm00001d031466	Zm00001d031466_T001	Unnamed__4	CTCC	988	4	+	Petroselinum hortense
ZmWAKL08	Zm00001d031466	Zm00001d031466_T001	Unnamed__4	CTCC	1051	4	-	Petroselinum hortense
ZmWAKL08	Zm00001d031466	Zm00001d031466_T001	Unnamed__4	CTCC	1398	4	+	Petroselinum hortense
ZmWAKL08	Zm00001d031466	Zm00001d031466_T001	Unnamed__4	CTCC	1740	4	+	Petroselinum hortense
ZmWAKL08	Zm00001d031466	Zm00001d031466_T001	TATA-box	TATA	57	4	+	Arabidopsis thaliana	core promoter element around -30 of transcription start
ZmWAKL08	Zm00001d031466	Zm00001d031466_T001	TATA-box	TATA	143	4	+	Arabidopsis thaliana	core promoter element around -30 of transcription start
ZmWAKL08	Zm00001d031466	Zm00001d031466_T001	TATA-box	ATATAT	438	6	+	Brassica napus	core promoter element around -30 of transcription start
ZmWAKL08	Zm00001d031466	Zm00001d031466_T001	TATA-box	TATA	439	4	+	Arabidopsis thaliana	core promoter element around -30 of transcription start
ZmWAKL08	Zm00001d031466	Zm00001d031466_T001	TATA-box	TATAAA	497	6	-	Helianthus annuus	core promoter element around -30 of transcription start
ZmWAKL08	Zm00001d031466	Zm00001d031466_T001	TATA-box	TATAA	498	5	-	Arabidopsis thaliana	core promoter element around -30 of transcription start
ZmWAKL08	Zm00001d031466	Zm00001d031466_T001	TATA-box	TATA	499	4	+	Arabidopsis thaliana	core promoter element around -30 of transcription start
ZmWAKL08	Zm00001d031466	Zm00001d031466_T001	TATA-box	ATATAT	509	6	+	Brassica napus	core promoter element around -30 of transcription start
ZmWAKL08	Zm00001d031466	Zm00001d031466_T001	TATA-box	TATA	510	4	+	Arabidopsis thaliana	core promoter element around -30 of transcription start
ZmWAKL08	Zm00001d031466	Zm00001d031466_T001	TATA-box	TATA	663	4	+	Arabidopsis thaliana	core promoter element around -30 of transcription start
ZmWAKL08	Zm00001d031466	Zm00001d031466_T001	TATA-box	TATA	842	4	+	Arabidopsis thaliana	core promoter element around -30 of transcription start
ZmWAKL08	Zm00001d031466	Zm00001d031466_T001	TATA-box	ATTATA	997	6	+	Brassica napus	core promoter element around -30 of transcription start
ZmWAKL08	Zm00001d031466	Zm00001d031466_T001	TATA-box	TATAA	998	5	-	Arabidopsis thaliana	core promoter element around -30 of transcription start
ZmWAKL08	Zm00001d031466	Zm00001d031466_T001	TATA-box	TATA	999	4	+	Arabidopsis thaliana	core promoter element around -30 of transcription start
ZmWAKL08	Zm00001d031466	Zm00001d031466_T001	TATA-box	ATATAA	1056	6	+	Brassica oleracea	core promoter element around -30 of transcription start
ZmWAKL08	Zm00001d031466	Zm00001d031466_T001	TATA-box	TATA	1057	4	-	Arabidopsis thaliana	core promoter element around -30 of transcription start
ZmWAKL08	Zm00001d031466	Zm00001d031466_T001	TATA-box	TACAAAA	1195	7	+	Oryza sativa	core promoter element around -30 of transcription start
ZmWAKL08	Zm00001d031466	Zm00001d031466_T001	TATA-box	TATATA	1402	6	-	Arabidopsis thaliana	core promoter element around -30 of transcription start
ZmWAKL08	Zm00001d031466	Zm00001d031466_T001	TATA-box	ATATAT	1403	6	-	Brassica napus	core promoter element around -30 of transcription start
ZmWAKL08	Zm00001d031466	Zm00001d031466_T001	TATA-box	TATATA	1404	6	-	Arabidopsis thaliana	core promoter element around -30 of transcription start
ZmWAKL08	Zm00001d031466	Zm00001d031466_T001	TATA-box	ATATAT	1405	6	-	Brassica napus	core promoter element around -30 of transcription start
ZmWAKL08	Zm00001d031466	Zm00001d031466_T001	TATA-box	TATATA	1406	6	-	Arabidopsis thaliana	core promoter element around -30 of transcription start
ZmWAKL08	Zm00001d031466	Zm00001d031466_T001	TATA-box	ATATAT	1407	6	-	Brassica napus	core promoter element around -30 of transcription start
ZmWAKL08	Zm00001d031466	Zm00001d031466_T001	TATA-box	TATATA	1408	6	-	Arabidopsis thaliana	core promoter element around -30 of transcription start
ZmWAKL08	Zm00001d031466	Zm00001d031466_T001	TATA-box	ATATAT	1409	6	-	Brassica napus	core promoter element around -30 of transcription start
ZmWAKL08	Zm00001d031466	Zm00001d031466_T001	TATA-box	TATATA	1410	6	-	Arabidopsis thaliana	core promoter element around -30 of transcription start
ZmWAKL08	Zm00001d031466	Zm00001d031466_T001	TATA-box	ATATAT	1411	6	-	Brassica napus	core promoter element around -30 of transcription start
ZmWAKL08	Zm00001d031466	Zm00001d031466_T001	TATA-box	TATATA	1412	6	-	Arabidopsis thaliana	core promoter element around -30 of transcription start
ZmWAKL08	Zm00001d031466	Zm00001d031466_T001	TATA-box	ATATAT	1413	6	-	Brassica napus	core promoter element around -30 of transcription start
ZmWAKL08	Zm00001d031466	Zm00001d031466_T001	TATA-box	TATATA	1414	6	-	Arabidopsis thaliana	core promoter element around -30 of transcription start
ZmWAKL08	Zm00001d031466	Zm00001d031466_T001	TATA-box	ATATAT	1415	6	-	Brassica napus	core promoter element around -30 of transcription start
ZmWAKL08	Zm00001d031466	Zm00001d031466_T001	TATA-box	TATATA	1416	6	-	Arabidopsis thaliana	core promoter element around -30 of transcription start
ZmWAKL08	Zm00001d031466	Zm00001d031466_T001	TATA-box	ATATAT	1417	6	-	Brassica napus	core promoter element around -30 of transcription start
ZmWAKL08	Zm00001d031466	Zm00001d031466_T001	TATA-box	TATATA	1418	6	-	Arabidopsis thaliana	core promoter element around -30 of transcription start
ZmWAKL08	Zm00001d031466	Zm00001d031466_T001	TATA-box	ATATAT	1419	6	-	Brassica napus	core promoter element around -30 of transcription start
ZmWAKL08	Zm00001d031466	Zm00001d031466_T001	TATA-box	TATATA	1420	6	-	Arabidopsis thaliana	core promoter element around -30 of transcription start
ZmWAKL08	Zm00001d031466	Zm00001d031466_T001	TATA-box	ATATAT	1421	6	-	Brassica napus	core promoter element around -30 of transcription start
ZmWAKL08	Zm00001d031466	Zm00001d031466_T001	TATA-box	TATATA	1422	6	-	Arabidopsis thaliana	core promoter element around -30 of transcription start
ZmWAKL08	Zm00001d031466	Zm00001d031466_T001	TATA-box	ATATAT	1423	6	-	Brassica napus	core promoter element around -30 of transcription start
ZmWAKL08	Zm00001d031466	Zm00001d031466_T001	TATA-box	TATATA	1424	6	-	Arabidopsis thaliana	core promoter element around -30 of transcription start
ZmWAKL08	Zm00001d031466	Zm00001d031466_T001	TATA-box	ATATAT	1425	6	-	Brassica napus	core promoter element around -30 of transcription start
ZmWAKL08	Zm00001d031466	Zm00001d031466_T001	TATA-box	TATATA	1426	6	-	Arabidopsis thaliana	core promoter element around -30 of transcription start
ZmWAKL08	Zm00001d031466	Zm00001d031466_T001	TATA-box	ATATAT	1427	6	-	Brassica napus	core promoter element around -30 of transcription start
ZmWAKL08	Zm00001d031466	Zm00001d031466_T001	TATA-box	TATATA	1428	6	-	Arabidopsis thaliana	core promoter element around -30 of transcription start
ZmWAKL08	Zm00001d031466	Zm00001d031466_T001	TATA-box	ATATAT	1429	6	-	Brassica napus	core promoter element around -30 of transcription start
ZmWAKL08	Zm00001d031466	Zm00001d031466_T001	TATA-box	TATATA	1430	6	-	Arabidopsis thaliana	core promoter element around -30 of transcription start
ZmWAKL08	Zm00001d031466	Zm00001d031466_T001	TATA-box	ATATAT	1431	6	-	Brassica napus	core promoter element around -30 of transcription start
ZmWAKL08	Zm00001d031466	Zm00001d031466_T001	TATA-box	TATATA	1432	6	-	Arabidopsis thaliana	core promoter element around -30 of transcription start
ZmWAKL08	Zm00001d031466	Zm00001d031466_T001	TATA-box	ATATAT	1433	6	-	Brassica napus	core promoter element around -30 of transcription start
ZmWAKL08	Zm00001d031466	Zm00001d031466_T001	TATA-box	TATATA	1434	6	-	Arabidopsis thaliana	core promoter element around -30 of transcription start
ZmWAKL08	Zm00001d031466	Zm00001d031466_T001	TATA-box	ATATAT	1435	6	-	Brassica napus	core promoter element around -30 of transcription start
ZmWAKL08	Zm00001d031466	Zm00001d031466_T001	TATA-box	TATATA	1436	6	-	Arabidopsis thaliana	core promoter element around -30 of transcription start
ZmWAKL08	Zm00001d031466	Zm00001d031466_T001	TATA-box	ATATAT	1437	6	-	Brassica napus	core promoter element around -30 of transcription start
ZmWAKL08	Zm00001d031466	Zm00001d031466_T001	TATA-box	TATATA	1438	6	-	Arabidopsis thaliana	core promoter element around -30 of transcription start
ZmWAKL08	Zm00001d031466	Zm00001d031466_T001	TATA-box	ATATAT	1439	6	-	Brassica napus	core promoter element around -30 of transcription start
ZmWAKL08	Zm00001d031466	Zm00001d031466_T001	TATA-box	TATATA	1440	6	-	Arabidopsis thaliana	core promoter element around -30 of transcription start
ZmWAKL08	Zm00001d031466	Zm00001d031466_T001	TATA-box	ATATAT	1441	6	-	Brassica napus	core promoter element around -30 of transcription start
ZmWAKL08	Zm00001d031466	Zm00001d031466_T001	TATA-box	TATATA	1442	6	-	Arabidopsis thaliana	core promoter element around -30 of transcription start
ZmWAKL08	Zm00001d031466	Zm00001d031466_T001	TATA-box	ATATAT	1443	6	-	Brassica napus	core promoter element around -30 of transcription start
ZmWAKL08	Zm00001d031466	Zm00001d031466_T001	TATA-box	TATATA	1444	6	-	Arabidopsis thaliana	core promoter element around -30 of transcription start
ZmWAKL08	Zm00001d031466	Zm00001d031466_T001	TATA-box	ATATAT	1445	6	-	Brassica napus	core promoter element around -30 of transcription start
ZmWAKL08	Zm00001d031466	Zm00001d031466_T001	TATA-box	TATATA	1446	6	-	Arabidopsis thaliana	core promoter element around -30 of transcription start
ZmWAKL08	Zm00001d031466	Zm00001d031466_T001	TATA-box	ATATAT	1447	6	-	Brassica napus	core promoter element around -30 of transcription start
ZmWAKL08	Zm00001d031466	Zm00001d031466_T001	TATA-box	TATATA	1448	6	-	Arabidopsis thaliana	core promoter element around -30 of transcription start
ZmWAKL08	Zm00001d031466	Zm00001d031466_T001	TATA-box	ATATAT	1449	6	-	Brassica napus	core promoter element around -30 of transcription start
ZmWAKL08	Zm00001d031466	Zm00001d031466_T001	TATA-box	TATATA	1450	6	-	Arabidopsis thaliana	core promoter element around -30 of transcription start
ZmWAKL08	Zm00001d031466	Zm00001d031466_T001	TATA-box	ATATAT	1451	6	-	Brassica napus	core promoter element around -30 of transcription start
ZmWAKL08	Zm00001d031466	Zm00001d031466_T001	TATA-box	TATATA	1452	6	-	Arabidopsis thaliana	core promoter element around -30 of transcription start
ZmWAKL08	Zm00001d031466	Zm00001d031466_T001	TATA-box	ATATAT	1453	6	-	Brassica napus	core promoter element around -30 of transcription start
ZmWAKL08	Zm00001d031466	Zm00001d031466_T001	TATA-box	TATATA	1454	6	-	Arabidopsis thaliana	core promoter element around -30 of transcription start
ZmWAKL08	Zm00001d031466	Zm00001d031466_T001	TATA-box	ATATAT	1455	6	-	Brassica napus	core promoter element around -30 of transcription start
ZmWAKL08	Zm00001d031466	Zm00001d031466_T001	TATA-box	TATATA	1456	6	-	Arabidopsis thaliana	core promoter element around -30 of transcription start
ZmWAKL08	Zm00001d031466	Zm00001d031466_T001	TATA-box	ATATAT	1457	6	-	Brassica napus	core promoter element around -30 of transcription start
ZmWAKL08	Zm00001d031466	Zm00001d031466_T001	TATA-box	TATATA	1458	6	-	Arabidopsis thaliana	core promoter element around -30 of transcription start
ZmWAKL08	Zm00001d031466	Zm00001d031466_T001	TATA-box	ATATAT	1459	6	-	Brassica napus	core promoter element around -30 of transcription start
ZmWAKL08	Zm00001d031466	Zm00001d031466_T001	TATA-box	TATATA	1460	6	-	Arabidopsis thaliana	core promoter element around -30 of transcription start
ZmWAKL08	Zm00001d031466	Zm00001d031466_T001	TATA-box	ATATAT	1461	6	-	Brassica napus	core promoter element around -30 of transcription start
ZmWAKL08	Zm00001d031466	Zm00001d031466_T001	TATA-box	TATATA	1462	6	-	Arabidopsis thaliana	core promoter element around -30 of transcription start
ZmWAKL08	Zm00001d031466	Zm00001d031466_T001	TATA-box	ATATAT	1463	6	-	Brassica napus	core promoter element around -30 of transcription start
ZmWAKL08	Zm00001d031466	Zm00001d031466_T001	TATA-box	TATATA	1464	6	-	Arabidopsis thaliana	core promoter element around -30 of transcription start
ZmWAKL08	Zm00001d031466	Zm00001d031466_T001	TATA-box	ATATAT	1465	6	-	Brassica napus	core promoter element around -30 of transcription start
ZmWAKL08	Zm00001d031466	Zm00001d031466_T001	TATA-box	TATATA	1466	6	-	Arabidopsis thaliana	core promoter element around -30 of transcription start
ZmWAKL08	Zm00001d031466	Zm00001d031466_T001	TATA-box	ATATAT	1467	6	-	Brassica napus	core promoter element around -30 of transcription start
ZmWAKL08	Zm00001d031466	Zm00001d031466_T001	TATA-box	TATATA	1468	6	-	Arabidopsis thaliana	core promoter element around -30 of transcription start
ZmWAKL08	Zm00001d031466	Zm00001d031466_T001	TATA-box	ATATAT	1469	6	-	Brassica napus	core promoter element around -30 of transcription start
ZmWAKL08	Zm00001d031466	Zm00001d031466_T001	TATA-box	TATATA	1470	6	-	Arabidopsis thaliana	core promoter element around -30 of transcription start
ZmWAKL08	Zm00001d031466	Zm00001d031466_T001	TATA-box	ATATAT	1471	6	-	Brassica napus	core promoter element around -30 of transcription start
ZmWAKL08	Zm00001d031466	Zm00001d031466_T001	TATA-box	TATATA	1472	6	-	Arabidopsis thaliana	core promoter element around -30 of transcription start
ZmWAKL08	Zm00001d031466	Zm00001d031466_T001	TATA-box	ATATAT	1473	6	-	Brassica napus	core promoter element around -30 of transcription start
ZmWAKL08	Zm00001d031466	Zm00001d031466_T001	TATA-box	TATATA	1474	6	-	Arabidopsis thaliana	core promoter element around -30 of transcription start
ZmWAKL08	Zm00001d031466	Zm00001d031466_T001	TATA-box	ATATAT	1475	6	-	Brassica napus	core promoter element around -30 of transcription start
ZmWAKL08	Zm00001d031466	Zm00001d031466_T001	TATA-box	TATATA	1476	6	-	Arabidopsis thaliana	core promoter element around -30 of transcription start
ZmWAKL08	Zm00001d031466	Zm00001d031466_T001	TATA-box	ATATAT	1477	6	-	Brassica napus	core promoter element around -30 of transcription start
ZmWAKL08	Zm00001d031466	Zm00001d031466_T001	TATA-box	TATATA	1478	6	-	Arabidopsis thaliana	core promoter element around -30 of transcription start
ZmWAKL08	Zm00001d031466	Zm00001d031466_T001	TATA-box	ATATAA	1479	6	+	Brassica oleracea	core promoter element around -30 of transcription start
ZmWAKL08	Zm00001d031466	Zm00001d031466_T001	TATA-box	TATA	1480	4	-	Arabidopsis thaliana	core promoter element around -30 of transcription start
ZmWAKL08	Zm00001d031466	Zm00001d031466_T001	TATA-box	TATA	1538	4	-	Arabidopsis thaliana	core promoter element around -30 of transcription start
ZmWAKL08	Zm00001d031466	Zm00001d031466_T001	TATA-box	TACAAAA	1793	7	+	Oryza sativa	core promoter element around -30 of transcription start
ZmWAKL08	Zm00001d031466	Zm00001d031466_T001	TATA-box	TATACA	1840	6	-	Helianthus annuus	core promoter element around -30 of transcription start
ZmWAKL08	Zm00001d031466	Zm00001d031466_T001	TATA-box	TATATA	1842	6	-	Arabidopsis thaliana	core promoter element around -30 of transcription start
ZmWAKL08	Zm00001d031466	Zm00001d031466_T001	TATA-box	ATATAT	1843	6	-	Brassica napus	core promoter element around -30 of transcription start
ZmWAKL08	Zm00001d031466	Zm00001d031466_T001	TATA-box	TATATA	1844	6	-	Arabidopsis thaliana	core promoter element around -30 of transcription start
ZmWAKL08	Zm00001d031466	Zm00001d031466_T001	TATA-box	TATA	1846	4	-	Arabidopsis thaliana	core promoter element around -30 of transcription start
ZmWAKL08	Zm00001d031466	Zm00001d031466_T001	TATA-box	TATATA	1853	6	-	Arabidopsis thaliana	core promoter element around -30 of transcription start
ZmWAKL08	Zm00001d031466	Zm00001d031466_T001	TATA-box	ATATAT	1854	6	-	Brassica napus	core promoter element around -30 of transcription start
ZmWAKL08	Zm00001d031466	Zm00001d031466_T001	TATA-box	TATA	1855	4	-	Arabidopsis thaliana	core promoter element around -30 of transcription start
ZmWAKL08	Zm00001d031466	Zm00001d031466_T001	TATA-box	TATA	1872	4	-	Arabidopsis thaliana	core promoter element around -30 of transcription start
ZmWAKL08	Zm00001d031466	Zm00001d031466_T001	TATA-box	ATATAT	1927	6	-	Brassica napus	core promoter element around -30 of transcription start
ZmWAKL08	Zm00001d031466	Zm00001d031466_T001	TATA-box	TATATA	1928	6	-	Arabidopsis thaliana	core promoter element around -30 of transcription start
ZmWAKL08	Zm00001d031466	Zm00001d031466_T001	TATA-box	TATA	1930	4	-	Arabidopsis thaliana	core promoter element around -30 of transcription start
ZmWAKL08	Zm00001d031466	Zm00001d031466_T001	TGACG-motif	TGACG	200	5	+	Hordeum vulgare	cis-acting regulatory element involved in the MeJA-responsiveness
ZmWAKL08	Zm00001d031466	Zm00001d031466_T001	TGACG-motif	TGACG	1156	5	+	Hordeum vulgare	cis-acting regulatory element involved in the MeJA-responsiveness
ZmWAKL08	Zm00001d031466	Zm00001d031466_T001	TGACG-motif	TGACG	1494	5	+	Hordeum vulgare	cis-acting regulatory element involved in the MeJA-responsiveness
ZmWAKL08	Zm00001d031466	Zm00001d031466_T001	TGACG-motif	TGACG	1625	5	+	Hordeum vulgare	cis-acting regulatory element involved in the MeJA-responsiveness
ZmWAKL08	Zm00001d031466	Zm00001d031466_T001	TGACG-motif	TGACG	1965	5	-	Hordeum vulgare	cis-acting regulatory element involved in the MeJA-responsiveness
ZmWAKL08	Zm00001d031466	Zm00001d031466_T001	AAGAA-motif	GAAAGAA	928	7	-	Avena sativa
ZmWAKL08	Zm00001d031466	Zm00001d031466_T001	RY-element	CATGCATG	1945	8	-	Helianthus annuus	cis-acting regulatory element involved in seed-specific regulation
ZmWAKL08	Zm00001d031466	Zm00001d031466_T001	RY-element	CATGCATG	1949	8	-	Helianthus annuus	cis-acting regulatory element involved in seed-specific regulation
ZmWAKL08	Zm00001d031466	Zm00001d031466_T001	ARE	AAACCA	1376	6	-	Zea mays	cis-acting regulatory element essential for the anaerobic induction
ZmWAKL08	Zm00001d031466	Zm00001d031466_T001	Box 4	ATTAAT	1350	6	-	Petroselinum crispum	part of a conserved DNA module involved in light responsiveness
ZmWAKL08	Zm00001d031466	Zm00001d031466_T001	Box 4	ATTAAT	1605	6	-	Petroselinum crispum	part of a conserved DNA module involved in light responsiveness
ZmWAKL08	Zm00001d031466	Zm00001d031466_T001	Box 4	ATTAAT	1717	6	-	Petroselinum crispum	part of a conserved DNA module involved in light responsiveness
ZmWAKL08	Zm00001d031466	Zm00001d031466_T001	G-box	CACGAC	3	6	+	Zea mays	cis-acting regulatory element involved in light responsiveness
ZmWAKL08	Zm00001d031466	Zm00001d031466_T001	G-box	CACGAC	605	6	+	Zea mays	cis-acting regulatory element involved in light responsiveness
ZmWAKL08	Zm00001d031466	Zm00001d031466_T001	STRE	AGGGG	240	5	-	Arabidopsis thaliana
ZmWAKL08	Zm00001d031466	Zm00001d031466_T001	STRE	AGGGG	295	5	-	Arabidopsis thaliana
ZmWAKL08	Zm00001d031466	Zm00001d031466_T001	STRE	AGGGG	635	5	-	Arabidopsis thaliana
ZmWAKL08	Zm00001d031466	Zm00001d031466_T001	STRE	AGGGG	941	5	-	Arabidopsis thaliana
ZmWAKL08	Zm00001d031466	Zm00001d031466_T001	STRE	AGGGG	1177	5	+	Arabidopsis thaliana
ZmWAKL08	Zm00001d031466	Zm00001d031466_T001	STRE	AGGGG	1922	5	+	Arabidopsis thaliana
ZmWAKL08	Zm00001d031466	Zm00001d031466_T001	CAAT-box	TGCCAAC	50	7	-	Petunia hybrida	common cis-acting element in promoter and enhancer regions
ZmWAKL08	Zm00001d031466	Zm00001d031466_T001	CAAT-box	CAAT	100	4	-	Nicotiana glutinosa
ZmWAKL08	Zm00001d031466	Zm00001d031466_T001	CAAT-box	CAAT	114	4	-	Nicotiana glutinosa
ZmWAKL08	Zm00001d031466	Zm00001d031466_T001	CAAT-box	CAAAT	537	5	+	Pisum sativum	common cis-acting element in promoter and enhancer regions
ZmWAKL08	Zm00001d031466	Zm00001d031466_T001	CAAT-box	CAAAT	728	5	+	Pisum sativum	common cis-acting element in promoter and enhancer regions
ZmWAKL08	Zm00001d031466	Zm00001d031466_T001	CAAT-box	CAAT	1104	4	-	Nicotiana glutinosa
ZmWAKL08	Zm00001d031466	Zm00001d031466_T001	CAAT-box	CAAAT	1216	5	+	Pisum sativum	common cis-acting element in promoter and enhancer regions
ZmWAKL08	Zm00001d031466	Zm00001d031466_T001	CAAT-box	CAAAT	1231	5	+	Pisum sativum	common cis-acting element in promoter and enhancer regions
ZmWAKL08	Zm00001d031466	Zm00001d031466_T001	CAAT-box	CAAAT	1243	5	-	Pisum sativum	common cis-acting element in promoter and enhancer regions
ZmWAKL08	Zm00001d031466	Zm00001d031466_T001	CAAT-box	CAAAT	1298	5	-	Pisum sativum	common cis-acting element in promoter and enhancer regions
ZmWAKL08	Zm00001d031466	Zm00001d031466_T001	CAAT-box	CAAAT	1354	5	-	Pisum sativum	common cis-acting element in promoter and enhancer regions
ZmWAKL08	Zm00001d031466	Zm00001d031466_T001	CAAT-box	CAAT	1636	4	-	Nicotiana glutinosa
ZmWAKL08	Zm00001d031466	Zm00001d031466_T001	CAAT-box	CAAAT	1668	5	-	Pisum sativum	common cis-acting element in promoter and enhancer regions
ZmWAKL08	Zm00001d031466	Zm00001d031466_T001	Unnamed__2	CCCCGG	372	6	+	Zea mays
ZmWAKL08	Zm00001d031466	Zm00001d031466_T001	Unnamed__2	CCCCGG	374	6	-	Zea mays
ZmWAKL08	Zm00001d031466	Zm00001d031466_T001	AT~TATA-box	TATATA	1402	6	-	Arabidopsis thaliana
ZmWAKL08	Zm00001d031466	Zm00001d031466_T001	AT~TATA-box	TATATA	1404	6	-	Arabidopsis thaliana
ZmWAKL08	Zm00001d031466	Zm00001d031466_T001	AT~TATA-box	TATATA	1406	6	-	Arabidopsis thaliana
ZmWAKL08	Zm00001d031466	Zm00001d031466_T001	AT~TATA-box	TATATA	1408	6	-	Arabidopsis thaliana
ZmWAKL08	Zm00001d031466	Zm00001d031466_T001	AT~TATA-box	TATATA	1410	6	-	Arabidopsis thaliana
ZmWAKL08	Zm00001d031466	Zm00001d031466_T001	AT~TATA-box	TATATA	1412	6	-	Arabidopsis thaliana
ZmWAKL08	Zm00001d031466	Zm00001d031466_T001	AT~TATA-box	TATATA	1414	6	-	Arabidopsis thaliana
ZmWAKL08	Zm00001d031466	Zm00001d031466_T001	AT~TATA-box	TATATA	1416	6	-	Arabidopsis thaliana
ZmWAKL08	Zm00001d031466	Zm00001d031466_T001	AT~TATA-box	TATATA	1418	6	-	Arabidopsis thaliana
ZmWAKL08	Zm00001d031466	Zm00001d031466_T001	AT~TATA-box	TATATA	1420	6	-	Arabidopsis thaliana
ZmWAKL08	Zm00001d031466	Zm00001d031466_T001	AT~TATA-box	TATATA	1422	6	-	Arabidopsis thaliana
ZmWAKL08	Zm00001d031466	Zm00001d031466_T001	AT~TATA-box	TATATA	1424	6	-	Arabidopsis thaliana
ZmWAKL08	Zm00001d031466	Zm00001d031466_T001	AT~TATA-box	TATATA	1426	6	-	Arabidopsis thaliana
ZmWAKL08	Zm00001d031466	Zm00001d031466_T001	AT~TATA-box	TATATA	1428	6	-	Arabidopsis thaliana
ZmWAKL08	Zm00001d031466	Zm00001d031466_T001	AT~TATA-box	TATATA	1430	6	-	Arabidopsis thaliana
ZmWAKL08	Zm00001d031466	Zm00001d031466_T001	AT~TATA-box	TATATA	1432	6	-	Arabidopsis thaliana
ZmWAKL08	Zm00001d031466	Zm00001d031466_T001	AT~TATA-box	TATATA	1434	6	-	Arabidopsis thaliana
ZmWAKL08	Zm00001d031466	Zm00001d031466_T001	AT~TATA-box	TATATA	1436	6	-	Arabidopsis thaliana
ZmWAKL08	Zm00001d031466	Zm00001d031466_T001	AT~TATA-box	TATATA	1438	6	-	Arabidopsis thaliana
ZmWAKL08	Zm00001d031466	Zm00001d031466_T001	AT~TATA-box	TATATA	1440	6	-	Arabidopsis thaliana
ZmWAKL08	Zm00001d031466	Zm00001d031466_T001	AT~TATA-box	TATATA	1442	6	-	Arabidopsis thaliana
ZmWAKL08	Zm00001d031466	Zm00001d031466_T001	AT~TATA-box	TATATA	1444	6	-	Arabidopsis thaliana
ZmWAKL08	Zm00001d031466	Zm00001d031466_T001	AT~TATA-box	TATATA	1446	6	-	Arabidopsis thaliana
ZmWAKL08	Zm00001d031466	Zm00001d031466_T001	AT~TATA-box	TATATA	1448	6	-	Arabidopsis thaliana
ZmWAKL08	Zm00001d031466	Zm00001d031466_T001	AT~TATA-box	TATATA	1450	6	-	Arabidopsis thaliana
ZmWAKL08	Zm00001d031466	Zm00001d031466_T001	AT~TATA-box	TATATA	1452	6	-	Arabidopsis thaliana
ZmWAKL08	Zm00001d031466	Zm00001d031466_T001	AT~TATA-box	TATATA	1454	6	-	Arabidopsis thaliana
ZmWAKL08	Zm00001d031466	Zm00001d031466_T001	AT~TATA-box	TATATA	1456	6	-	Arabidopsis thaliana
ZmWAKL08	Zm00001d031466	Zm00001d031466_T001	AT~TATA-box	TATATA	1458	6	-	Arabidopsis thaliana
ZmWAKL08	Zm00001d031466	Zm00001d031466_T001	AT~TATA-box	TATATA	1460	6	-	Arabidopsis thaliana
ZmWAKL08	Zm00001d031466	Zm00001d031466_T001	AT~TATA-box	TATATA	1462	6	-	Arabidopsis thaliana
ZmWAKL08	Zm00001d031466	Zm00001d031466_T001	AT~TATA-box	TATATA	1464	6	-	Arabidopsis thaliana
ZmWAKL08	Zm00001d031466	Zm00001d031466_T001	AT~TATA-box	TATATA	1466	6	-	Arabidopsis thaliana
ZmWAKL08	Zm00001d031466	Zm00001d031466_T001	AT~TATA-box	TATATA	1468	6	-	Arabidopsis thaliana
ZmWAKL08	Zm00001d031466	Zm00001d031466_T001	AT~TATA-box	TATATA	1470	6	-	Arabidopsis thaliana
ZmWAKL08	Zm00001d031466	Zm00001d031466_T001	AT~TATA-box	TATATA	1472	6	-	Arabidopsis thaliana
ZmWAKL08	Zm00001d031466	Zm00001d031466_T001	AT~TATA-box	TATATA	1474	6	-	Arabidopsis thaliana
ZmWAKL08	Zm00001d031466	Zm00001d031466_T001	AT~TATA-box	TATATA	1476	6	-	Arabidopsis thaliana
ZmWAKL08	Zm00001d031466	Zm00001d031466_T001	AT~TATA-box	TATATA	1478	6	-	Arabidopsis thaliana
ZmWAKL08	Zm00001d031466	Zm00001d031466_T001	AT~TATA-box	TATATA	1842	6	-	Arabidopsis thaliana
ZmWAKL08	Zm00001d031466	Zm00001d031466_T001	AT~TATA-box	TATATA	1844	6	-	Arabidopsis thaliana
ZmWAKL08	Zm00001d031466	Zm00001d031466_T001	AT~TATA-box	TATATA	1853	6	-	Arabidopsis thaliana
ZmWAKL08	Zm00001d031466	Zm00001d031466_T001	AT~TATA-box	TATATA	1928	6	-	Arabidopsis thaliana
ZmWAKL08	Zm00001d031466	Zm00001d031466_T001	as-1	TGACG	200	5	+	Arabidopsis thaliana
ZmWAKL08	Zm00001d031466	Zm00001d031466_T001	as-1	TGACG	1156	5	+	Arabidopsis thaliana
ZmWAKL08	Zm00001d031466	Zm00001d031466_T001	as-1	TGACG	1494	5	+	Arabidopsis thaliana
ZmWAKL08	Zm00001d031466	Zm00001d031466_T001	as-1	TGACG	1625	5	+	Arabidopsis thaliana
ZmWAKL08	Zm00001d031466	Zm00001d031466_T001	as-1	TGACG	1965	5	-	Arabidopsis thaliana
ZmWAKL08	Zm00001d031466	Zm00001d031466_T001	A-box	CCGTCC	192	6	-	Petroselinum crispum	cis-acting regulatory element
ZmWAKL08	Zm00001d031466	Zm00001d031466_T001	A-box	CCGTCC	1672	6	-	Petroselinum crispum	cis-acting regulatory element
ZmWAKL08	Zm00001d031466	Zm00001d031466_T001	A-box	CCGTCC	1727	6	+	Petroselinum crispum	cis-acting regulatory element
ZmWAKL08	Zm00001d031466	Zm00001d031466_T001	A-box	CCGTCC	1939	6	+	Petroselinum crispum	cis-acting regulatory element
ZmWAKL08	Zm00001d031466	Zm00001d031466_T001	CGTCA-motif	CGTCA	200	5	-	Hordeum vulgare	cis-acting regulatory element involved in the MeJA-responsiveness
ZmWAKL08	Zm00001d031466	Zm00001d031466_T001	CGTCA-motif	CGTCA	1156	5	-	Hordeum vulgare	cis-acting regulatory element involved in the MeJA-responsiveness
ZmWAKL08	Zm00001d031466	Zm00001d031466_T001	CGTCA-motif	CGTCA	1494	5	-	Hordeum vulgare	cis-acting regulatory element involved in the MeJA-responsiveness
ZmWAKL08	Zm00001d031466	Zm00001d031466_T001	CGTCA-motif	CGTCA	1625	5	-	Hordeum vulgare	cis-acting regulatory element involved in the MeJA-responsiveness
ZmWAKL08	Zm00001d031466	Zm00001d031466_T001	CGTCA-motif	CGTCA	1965	5	+	Hordeum vulgare	cis-acting regulatory element involved in the MeJA-responsiveness
ZmWAKL08	Zm00001d031466	Zm00001d031466_T001	TCCC-motif	TCTCCCT	218	7	+	Spinacia oleracea	part of a light responsive element
ZmWAKL08	Zm00001d031466	Zm00001d031466_T001		motif_sequence	16	4	-	organism	short_function
ZmWAKL08	Zm00001d031466	Zm00001d031466_T001		motif_sequence	35	4	+	organism	short_function
ZmWAKL08	Zm00001d031466	Zm00001d031466_T001		motif_sequence	79	4	+	organism	short_function
ZmWAKL08	Zm00001d031466	Zm00001d031466_T001		motif_sequence	130	4	+	organism	short_function
ZmWAKL08	Zm00001d031466	Zm00001d031466_T001		motif_sequence	217	4	+	organism	short_function
ZmWAKL08	Zm00001d031466	Zm00001d031466_T001		motif_sequence	529	4	+	organism	short_function
ZmWAKL08	Zm00001d031466	Zm00001d031466_T001		motif_sequence	642	4	+	organism	short_function
ZmWAKL08	Zm00001d031466	Zm00001d031466_T001		motif_sequence	718	4	-	organism	short_function
ZmWAKL08	Zm00001d031466	Zm00001d031466_T001		motif_sequence	880	4	+	organism	short_function
ZmWAKL08	Zm00001d031466	Zm00001d031466_T001		motif_sequence	925	4	+	organism	short_function
ZmWAKL08	Zm00001d031466	Zm00001d031466_T001		motif_sequence	944	4	+	organism	short_function
ZmWAKL08	Zm00001d031466	Zm00001d031466_T001		motif_sequence	960	4	+	organism	short_function
ZmWAKL08	Zm00001d031466	Zm00001d031466_T001		motif_sequence	1003	4	+	organism	short_function
ZmWAKL08	Zm00001d031466	Zm00001d031466_T001		motif_sequence	1033	4	+	organism	short_function
ZmWAKL08	Zm00001d031466	Zm00001d031466_T001		motif_sequence	1162	4	-	organism	short_function
ZmWAKL08	Zm00001d031466	Zm00001d031466_T001		motif_sequence	1223	4	-	organism	short_function
ZmWAKL08	Zm00001d031466	Zm00001d031466_T001		motif_sequence	1262	4	-	organism	short_function
ZmWAKL08	Zm00001d031466	Zm00001d031466_T001		motif_sequence	1314	4	-	organism	short_function
ZmWAKL08	Zm00001d031466	Zm00001d031466_T001		motif_sequence	1512	4	-	organism	short_function
ZmWAKL08	Zm00001d031466	Zm00001d031466_T001		motif_sequence	1521	4	+	organism	short_function
ZmWAKL08	Zm00001d031466	Zm00001d031466_T001		motif_sequence	1577	4	+	organism	short_function
ZmWAKL08	Zm00001d031466	Zm00001d031466_T001		motif_sequence	1711	4	-	organism	short_function
ZmWAKL08	Zm00001d031466	Zm00001d031466_T001	Myc	TCTCTTA	933	7	+	Arabidopsis thaliana
ZmWAKL08	Zm00001d031466	Zm00001d031466_T001	Myc	TCTCTTA	1566	7	+	Arabidopsis thaliana
ZmWAKL08	Zm00001d031466	Zm00001d031466_T001	Myb	TAACTG	1342	6	+	Arabidopsis thaliana
ZmWAKL08	Zm00001d031466	Zm00001d031466_T001	CAT-box	GCCACT	824	6	-	Arabidopsis thaliana	cis-acting regulatory element related to meristem expression
ZmWAKL08	Zm00001d031466	Zm00001d031466_T001	Unnamed__1	CGTGG	1254	5	-	Zea mays
ZmWAKL08	Zm00001d031466	Zm00001d031466_T001	Unnamed__1	CGTGG	1683	5	-	Zea mays
ZmWAKL08	Zm00001d031466	Zm00001d031466_T001	Unnamed__1	CGTGG	1879	5	+	Zea mays
ZmWAKL08	Zm00001d031466	Zm00001d031466_T001	DRE core	GCCGAC	387	6	+	Arabidopsis thaliana
ZmWAKL08	Zm00001d031466	Zm00001d031466_T001	GC-motif	CCCCCG	371	6	+	Zea mays	enhancer-like element involved in anoxic specific inducibility
ZmWAKL08	Zm00001d031466	Zm00001d031466_T001	CCGTCC motif	CCGTCC	192	6	-	Nicotiana tabacum
ZmWAKL08	Zm00001d031466	Zm00001d031466_T001	CCGTCC motif	CCGTCC	1672	6	-	Nicotiana tabacum
ZmWAKL08	Zm00001d031466	Zm00001d031466_T001	CCGTCC motif	CCGTCC	1727	6	+	Nicotiana tabacum
ZmWAKL08	Zm00001d031466	Zm00001d031466_T001	CCGTCC motif	CCGTCC	1939	6	+	Nicotiana tabacum
ZmWAKL08	Zm00001d031466	Zm00001d031466_T001	CCGTCC-box	CCGTCC	192	6	-	Petroselinum hortense
ZmWAKL08	Zm00001d031466	Zm00001d031466_T001	CCGTCC-box	CCGTCC	1672	6	-	Petroselinum hortense
ZmWAKL08	Zm00001d031466	Zm00001d031466_T001	CCGTCC-box	CCGTCC	1727	6	+	Petroselinum hortense
ZmWAKL08	Zm00001d031466	Zm00001d031466_T001	CCGTCC-box	CCGTCC	1939	6	+	Petroselinum hortense
ZmWAKL09	Zm00001d032356	Zm00001d032356_T001	I-box	AGATAAGG	681	8	-	Triticum aestivum	part of a light responsive element
ZmWAKL09	Zm00001d032356	Zm00001d032356_T001	GC-motif	CGCCGCGCA	51	9	+	Oryza sativa	?
ZmWAKL09	Zm00001d032356	Zm00001d032356_T001	MYB recognition site	CCGTTG	867	6	+	Arabidopsis thaliana
ZmWAKL09	Zm00001d032356	Zm00001d032356_T001	dOCT	CTCGGATC	471	8	-	Zea mays
ZmWAKL09	Zm00001d032356	Zm00001d032356_T001	DRE core	GCCGAC	549	6	+	Arabidopsis thaliana
ZmWAKL09	Zm00001d032356	Zm00001d032356_T001	Myb	CAACTG	880	6	+	Arabidopsis thaliana
ZmWAKL09	Zm00001d032356	Zm00001d032356_T001	Myb	CAACTG	1943	6	+	Arabidopsis thaliana
ZmWAKL09	Zm00001d032356	Zm00001d032356_T001	Unnamed__1	CGTGG	313	5	-	Zea mays
ZmWAKL09	Zm00001d032356	Zm00001d032356_T001	Unnamed__1	CGTGG	1919	5	-	Zea mays
ZmWAKL09	Zm00001d032356	Zm00001d032356_T001	Unnamed__1	CGTGG	1938	5	-	Zea mays
ZmWAKL09	Zm00001d032356	Zm00001d032356_T001	AuxRR-core	GGTCCAT	452	7	+	Nicotiana tabacum	cis-acting regulatory element involved in auxin responsiveness
ZmWAKL09	Zm00001d032356	Zm00001d032356_T001	WRE3	CCACCT	88	6	-	Pisum sativum
ZmWAKL09	Zm00001d032356	Zm00001d032356_T001	WRE3	CCACCT	861	6	+	Pisum sativum
ZmWAKL09	Zm00001d032356	Zm00001d032356_T001	WRE3	CCACCT	1049	6	+	Pisum sativum
ZmWAKL09	Zm00001d032356	Zm00001d032356_T001	circadian	CAAAGATATC	1533	9	+	Lycopersicon esculentum	cis-acting regulatory element involved in circadian control
ZmWAKL09	Zm00001d032356	Zm00001d032356_T001		motif_sequence	75	4	-	organism	short_function
ZmWAKL09	Zm00001d032356	Zm00001d032356_T001		motif_sequence	84	4	-	organism	short_function
ZmWAKL09	Zm00001d032356	Zm00001d032356_T001		motif_sequence	291	4	-	organism	short_function
ZmWAKL09	Zm00001d032356	Zm00001d032356_T001		motif_sequence	485	4	-	organism	short_function
ZmWAKL09	Zm00001d032356	Zm00001d032356_T001		motif_sequence	495	4	-	organism	short_function
ZmWAKL09	Zm00001d032356	Zm00001d032356_T001		motif_sequence	499	4	+	organism	short_function
ZmWAKL09	Zm00001d032356	Zm00001d032356_T001		motif_sequence	641	4	-	organism	short_function
ZmWAKL09	Zm00001d032356	Zm00001d032356_T001		motif_sequence	714	4	+	organism	short_function
ZmWAKL09	Zm00001d032356	Zm00001d032356_T001		motif_sequence	797	4	-	organism	short_function
ZmWAKL09	Zm00001d032356	Zm00001d032356_T001		motif_sequence	809	4	-	organism	short_function
ZmWAKL09	Zm00001d032356	Zm00001d032356_T001		motif_sequence	813	4	+	organism	short_function
ZmWAKL09	Zm00001d032356	Zm00001d032356_T001		motif_sequence	821	4	-	organism	short_function
ZmWAKL09	Zm00001d032356	Zm00001d032356_T001		motif_sequence	827	4	-	organism	short_function
ZmWAKL09	Zm00001d032356	Zm00001d032356_T001		motif_sequence	843	4	-	organism	short_function
ZmWAKL09	Zm00001d032356	Zm00001d032356_T001		motif_sequence	949	4	+	organism	short_function
ZmWAKL09	Zm00001d032356	Zm00001d032356_T001		motif_sequence	968	4	+	organism	short_function
ZmWAKL09	Zm00001d032356	Zm00001d032356_T001		motif_sequence	975	4	+	organism	short_function
ZmWAKL09	Zm00001d032356	Zm00001d032356_T001		motif_sequence	1306	4	-	organism	short_function
ZmWAKL09	Zm00001d032356	Zm00001d032356_T001		motif_sequence	1330	4	-	organism	short_function
ZmWAKL09	Zm00001d032356	Zm00001d032356_T001		motif_sequence	1598	4	-	organism	short_function
ZmWAKL09	Zm00001d032356	Zm00001d032356_T001		motif_sequence	1798	4	+	organism	short_function
ZmWAKL09	Zm00001d032356	Zm00001d032356_T001		motif_sequence	1800	4	-	organism	short_function
ZmWAKL09	Zm00001d032356	Zm00001d032356_T001	CGTCA-motif	CGTCA	362	5	+	Hordeum vulgare	cis-acting regulatory element involved in the MeJA-responsiveness
ZmWAKL09	Zm00001d032356	Zm00001d032356_T001	CGTCA-motif	CGTCA	380	5	-	Hordeum vulgare	cis-acting regulatory element involved in the MeJA-responsiveness
ZmWAKL09	Zm00001d032356	Zm00001d032356_T001	CGTCA-motif	CGTCA	1715	5	+	Hordeum vulgare	cis-acting regulatory element involved in the MeJA-responsiveness
ZmWAKL09	Zm00001d032356	Zm00001d032356_T001	CGTCA-motif	CGTCA	1721	5	+	Hordeum vulgare	cis-acting regulatory element involved in the MeJA-responsiveness
ZmWAKL09	Zm00001d032356	Zm00001d032356_T001	CGTCA-motif	CGTCA	1736	5	-	Hordeum vulgare	cis-acting regulatory element involved in the MeJA-responsiveness
ZmWAKL09	Zm00001d032356	Zm00001d032356_T001	CCAAT-box	CAACGG	867	6	-	Hordeum vulgare	MYBHv1 binding site
ZmWAKL09	Zm00001d032356	Zm00001d032356_T001	as-1	TGACG	362	5	-	Arabidopsis thaliana
ZmWAKL09	Zm00001d032356	Zm00001d032356_T001	as-1	TGACG	380	5	+	Arabidopsis thaliana
ZmWAKL09	Zm00001d032356	Zm00001d032356_T001	as-1	TGACG	1715	5	-	Arabidopsis thaliana
ZmWAKL09	Zm00001d032356	Zm00001d032356_T001	as-1	TGACG	1721	5	-	Arabidopsis thaliana
ZmWAKL09	Zm00001d032356	Zm00001d032356_T001	as-1	TGACG	1736	5	+	Arabidopsis thaliana
ZmWAKL09	Zm00001d032356	Zm00001d032356_T001	AT~TATA-box	TATATA	231	6	+	Arabidopsis thaliana
ZmWAKL09	Zm00001d032356	Zm00001d032356_T001	AT~TATA-box	TATATA	709	6	+	Arabidopsis thaliana
ZmWAKL09	Zm00001d032356	Zm00001d032356_T001	AT~TATA-box	TATATA	938	6	+	Arabidopsis thaliana
ZmWAKL09	Zm00001d032356	Zm00001d032356_T001	AT~TATA-box	TATATA	1213	6	-	Arabidopsis thaliana
ZmWAKL09	Zm00001d032356	Zm00001d032356_T001	AT~TATA-box	TATATA	1260	6	-	Arabidopsis thaliana
ZmWAKL09	Zm00001d032356	Zm00001d032356_T001	AT~TATA-box	TATATA	1281	6	-	Arabidopsis thaliana
ZmWAKL09	Zm00001d032356	Zm00001d032356_T001	GA-motif	ATAGATAA	683	8	-	Arabidopsis thaliana	part of a light responsive element
ZmWAKL09	Zm00001d032356	Zm00001d032356_T001	STRE	AGGGG	343	5	+	Arabidopsis thaliana
ZmWAKL09	Zm00001d032356	Zm00001d032356_T001	CAAT-box	CCAAT	44	5	-	Arabidopsis thaliana	common cis-acting element in promoter and enhancer regions
ZmWAKL09	Zm00001d032356	Zm00001d032356_T001	CAAT-box	CAAAT	189	5	+	Pisum sativum	common cis-acting element in promoter and enhancer regions
ZmWAKL09	Zm00001d032356	Zm00001d032356_T001	CAAT-box	CAAT	546	4	-	Nicotiana glutinosa
ZmWAKL09	Zm00001d032356	Zm00001d032356_T001	CAAT-box	CAAT	559	4	+	Nicotiana glutinosa
ZmWAKL09	Zm00001d032356	Zm00001d032356_T001	CAAT-box	CAAT	700	4	-	Nicotiana glutinosa
ZmWAKL09	Zm00001d032356	Zm00001d032356_T001	CAAT-box	CAAT	964	4	+	Nicotiana glutinosa
ZmWAKL09	Zm00001d032356	Zm00001d032356_T001	CAAT-box	CAAT	986	4	+	Nicotiana glutinosa
ZmWAKL09	Zm00001d032356	Zm00001d032356_T001	CAAT-box	CAAAT	1180	5	-	Pisum sativum	common cis-acting element in promoter and enhancer regions
ZmWAKL09	Zm00001d032356	Zm00001d032356_T001	CAAT-box	CAAT	1255	4	-	Nicotiana glutinosa
ZmWAKL09	Zm00001d032356	Zm00001d032356_T001	CAAT-box	CAAAT	1312	5	+	Pisum sativum	common cis-acting element in promoter and enhancer regions
ZmWAKL09	Zm00001d032356	Zm00001d032356_T001	CAAT-box	CAAAT	1318	5	+	Pisum sativum	common cis-acting element in promoter and enhancer regions
ZmWAKL09	Zm00001d032356	Zm00001d032356_T001	CAAT-box	CCAAT	1669	5	-	Arabidopsis thaliana	common cis-acting element in promoter and enhancer regions
ZmWAKL09	Zm00001d032356	Zm00001d032356_T001	AAGAA-motif	gGTAAAGAAA	1543	9	+	Avena sativa
ZmWAKL09	Zm00001d032356	Zm00001d032356_T001	AAGAA-motif	gGTAAAGAAA	1747	9	-	Avena sativa
ZmWAKL09	Zm00001d032356	Zm00001d032356_T001	ARE	AAACCA	271	6	-	Zea mays	cis-acting regulatory element essential for the anaerobic induction
ZmWAKL09	Zm00001d032356	Zm00001d032356_T001	TGACG-motif	TGACG	362	5	-	Hordeum vulgare	cis-acting regulatory element involved in the MeJA-responsiveness
ZmWAKL09	Zm00001d032356	Zm00001d032356_T001	TGACG-motif	TGACG	380	5	+	Hordeum vulgare	cis-acting regulatory element involved in the MeJA-responsiveness
ZmWAKL09	Zm00001d032356	Zm00001d032356_T001	TGACG-motif	TGACG	1715	5	-	Hordeum vulgare	cis-acting regulatory element involved in the MeJA-responsiveness
ZmWAKL09	Zm00001d032356	Zm00001d032356_T001	TGACG-motif	TGACG	1721	5	-	Hordeum vulgare	cis-acting regulatory element involved in the MeJA-responsiveness
ZmWAKL09	Zm00001d032356	Zm00001d032356_T001	TGACG-motif	TGACG	1736	5	+	Hordeum vulgare	cis-acting regulatory element involved in the MeJA-responsiveness
ZmWAKL09	Zm00001d032356	Zm00001d032356_T001	Unnamed__4	CTCC	72	4	-	Petroselinum hortense
ZmWAKL09	Zm00001d032356	Zm00001d032356_T001	Unnamed__4	CTCC	159	4	+	Petroselinum hortense
ZmWAKL09	Zm00001d032356	Zm00001d032356_T001	Unnamed__4	CTCC	311	4	+	Petroselinum hortense
ZmWAKL09	Zm00001d032356	Zm00001d032356_T001	Unnamed__4	CTCC	449	4	-	Petroselinum hortense
ZmWAKL09	Zm00001d032356	Zm00001d032356_T001	Unnamed__4	CTCC	495	4	-	Petroselinum hortense
ZmWAKL09	Zm00001d032356	Zm00001d032356_T001	Unnamed__4	CTCC	516	4	-	Petroselinum hortense
ZmWAKL09	Zm00001d032356	Zm00001d032356_T001	Unnamed__4	CTCC	519	4	-	Petroselinum hortense
ZmWAKL09	Zm00001d032356	Zm00001d032356_T001	Unnamed__4	CTCC	572	4	+	Petroselinum hortense
ZmWAKL09	Zm00001d032356	Zm00001d032356_T001	Unnamed__4	CTCC	577	4	+	Petroselinum hortense
ZmWAKL09	Zm00001d032356	Zm00001d032356_T001	Unnamed__4	CTCC	604	4	-	Petroselinum hortense
ZmWAKL09	Zm00001d032356	Zm00001d032356_T001	Unnamed__4	CTCC	669	4	+	Petroselinum hortense
ZmWAKL09	Zm00001d032356	Zm00001d032356_T001	Unnamed__4	CTCC	775	4	-	Petroselinum hortense
ZmWAKL09	Zm00001d032356	Zm00001d032356_T001	Unnamed__4	CTCC	788	4	-	Petroselinum hortense
ZmWAKL09	Zm00001d032356	Zm00001d032356_T001	Unnamed__4	CTCC	794	4	-	Petroselinum hortense
ZmWAKL09	Zm00001d032356	Zm00001d032356_T001	Unnamed__4	CTCC	809	4	-	Petroselinum hortense
ZmWAKL09	Zm00001d032356	Zm00001d032356_T001	Unnamed__4	CTCC	856	4	+	Petroselinum hortense
ZmWAKL09	Zm00001d032356	Zm00001d032356_T001	Unnamed__4	CTCC	865	4	+	Petroselinum hortense
ZmWAKL09	Zm00001d032356	Zm00001d032356_T001	Unnamed__4	CTCC	904	4	+	Petroselinum hortense
ZmWAKL09	Zm00001d032356	Zm00001d032356_T001	Unnamed__4	CTCC	1567	4	+	Petroselinum hortense
ZmWAKL09	Zm00001d032356	Zm00001d032356_T001	TATA-box	TATAA	20	5	-	Arabidopsis thaliana	core promoter element around -30 of transcription start
ZmWAKL09	Zm00001d032356	Zm00001d032356_T001	TATA-box	TATA	21	4	+	Arabidopsis thaliana	core promoter element around -30 of transcription start
ZmWAKL09	Zm00001d032356	Zm00001d032356_T001	TATA-box	TATATA	231	6	+	Arabidopsis thaliana	core promoter element around -30 of transcription start
ZmWAKL09	Zm00001d032356	Zm00001d032356_T001	TATA-box	ATATAA	232	6	+	Brassica oleracea	core promoter element around -30 of transcription start
ZmWAKL09	Zm00001d032356	Zm00001d032356_T001	TATA-box	TATA	233	4	+	Arabidopsis thaliana	core promoter element around -30 of transcription start
ZmWAKL09	Zm00001d032356	Zm00001d032356_T001	TATA-box	ATTATA	707	6	+	Brassica napus	core promoter element around -30 of transcription start
ZmWAKL09	Zm00001d032356	Zm00001d032356_T001	TATA-box	TATATAA	708	7	-	Arabidopsis thaliana	core promoter element around -30 of transcription start
ZmWAKL09	Zm00001d032356	Zm00001d032356_T001	TATA-box	TATATA	709	6	+	Arabidopsis thaliana	core promoter element around -30 of transcription start
ZmWAKL09	Zm00001d032356	Zm00001d032356_T001	TATA-box	ATATAT	710	6	+	Brassica napus	core promoter element around -30 of transcription start
ZmWAKL09	Zm00001d032356	Zm00001d032356_T001	TATA-box	TATA	711	4	+	Arabidopsis thaliana	core promoter element around -30 of transcription start
ZmWAKL09	Zm00001d032356	Zm00001d032356_T001	TATA-box	ATATAT	937	6	+	Brassica napus	core promoter element around -30 of transcription start
ZmWAKL09	Zm00001d032356	Zm00001d032356_T001	TATA-box	TATATA	938	6	+	Arabidopsis thaliana	core promoter element around -30 of transcription start
ZmWAKL09	Zm00001d032356	Zm00001d032356_T001	TATA-box	ATATAT	939	6	+	Brassica napus	core promoter element around -30 of transcription start
ZmWAKL09	Zm00001d032356	Zm00001d032356_T001	TATA-box	TATA	940	4	+	Arabidopsis thaliana	core promoter element around -30 of transcription start
ZmWAKL09	Zm00001d032356	Zm00001d032356_T001	TATA-box	TATAA	1149	5	-	Arabidopsis thaliana	core promoter element around -30 of transcription start
ZmWAKL09	Zm00001d032356	Zm00001d032356_T001	TATA-box	TATA	1150	4	-	Arabidopsis thaliana	core promoter element around -30 of transcription start
ZmWAKL09	Zm00001d032356	Zm00001d032356_T001	TATA-box	TATAA	1176	5	-	Arabidopsis thaliana	core promoter element around -30 of transcription start
ZmWAKL09	Zm00001d032356	Zm00001d032356_T001	TATA-box	TATA	1177	4	-	Arabidopsis thaliana	core promoter element around -30 of transcription start
ZmWAKL09	Zm00001d032356	Zm00001d032356_T001	TATA-box	TATAA	1191	5	-	Arabidopsis thaliana	core promoter element around -30 of transcription start
ZmWAKL09	Zm00001d032356	Zm00001d032356_T001	TATA-box	TATA	1192	4	-	Arabidopsis thaliana	core promoter element around -30 of transcription start
ZmWAKL09	Zm00001d032356	Zm00001d032356_T001	TATA-box	ATATAT	1212	6	-	Brassica napus	core promoter element around -30 of transcription start
ZmWAKL09	Zm00001d032356	Zm00001d032356_T001	TATA-box	TATATA	1213	6	-	Arabidopsis thaliana	core promoter element around -30 of transcription start
ZmWAKL09	Zm00001d032356	Zm00001d032356_T001	TATA-box	ATATAT	1214	6	-	Brassica napus	core promoter element around -30 of transcription start
ZmWAKL09	Zm00001d032356	Zm00001d032356_T001	TATA-box	TATA	1215	4	-	Arabidopsis thaliana	core promoter element around -30 of transcription start
ZmWAKL09	Zm00001d032356	Zm00001d032356_T001	TATA-box	taTATAAAtc	1254	9	-	Arabidopsis thaliana	core promoter element around -30 of transcription start
ZmWAKL09	Zm00001d032356	Zm00001d032356_T001	TATA-box	ATATAT	1259	6	-	Brassica napus	core promoter element around -30 of transcription start
ZmWAKL09	Zm00001d032356	Zm00001d032356_T001	TATA-box	TATATA	1260	6	-	Arabidopsis thaliana	core promoter element around -30 of transcription start
ZmWAKL09	Zm00001d032356	Zm00001d032356_T001	TATA-box	ATATAA	1261	6	+	Brassica oleracea	core promoter element around -30 of transcription start
ZmWAKL09	Zm00001d032356	Zm00001d032356_T001	TATA-box	TATA	1262	4	-	Arabidopsis thaliana	core promoter element around -30 of transcription start
ZmWAKL09	Zm00001d032356	Zm00001d032356_T001	TATA-box	ATATAT	1280	6	-	Brassica napus	core promoter element around -30 of transcription start
ZmWAKL09	Zm00001d032356	Zm00001d032356_T001	TATA-box	TATATA	1281	6	-	Arabidopsis thaliana	core promoter element around -30 of transcription start
ZmWAKL09	Zm00001d032356	Zm00001d032356_T001	TATA-box	ATATAT	1282	6	-	Brassica napus	core promoter element around -30 of transcription start
ZmWAKL09	Zm00001d032356	Zm00001d032356_T001	TATA-box	TATA	1283	4	-	Arabidopsis thaliana	core promoter element around -30 of transcription start
ZmWAKL09	Zm00001d032356	Zm00001d032356_T001	TATA-box	ccTATAAAaa	1970	9	+	Arabidopsis thaliana	core promoter element around -30 of transcription start
ZmWAKL09	Zm00001d032356	Zm00001d032356_T001	TATA-box	ATATAA	1971	6	+	Brassica oleracea	core promoter element around -30 of transcription start
ZmWAKL09	Zm00001d032356	Zm00001d032356_T001	TATA-box	TATA	1972	4	-	Arabidopsis thaliana	core promoter element around -30 of transcription start
ZmWAKL09	Zm00001d032356	Zm00001d032356_T001	ABRE	ACGTG	314	5	-	Arabidopsis thaliana	cis-acting element involved in the abscisic acid responsiveness
ZmWAKL09	Zm00001d032356	Zm00001d032356_T001	ABRE	AACCCGG	372	7	+	Arabidopsis thaliana	cis-acting element involved in the abscisic acid responsiveness
ZmWAKL09	Zm00001d032356	Zm00001d032356_T001	ABRE	ACGTG	782	5	+	Arabidopsis thaliana	cis-acting element involved in the abscisic acid responsiveness
ZmWAKL09	Zm00001d032356	Zm00001d032356_T001	ABRE	CGTACGTGCA	820	9	+	Hordeum vulgare	cis-acting element involved in the abscisic acid responsiveness
ZmWAKL09	Zm00001d032356	Zm00001d032356_T001	MYC	CATGTG	292	6	-	Arabidopsis thaliana
ZmWAKL09	Zm00001d032356	Zm00001d032356_T001	G-Box	CACGTT	314	6	+	Pisum sativum	cis-acting regulatory element involved in light responsiveness
ZmWAKL09	Zm00001d032356	Zm00001d032356_T001	G-Box	CACGTT	781	6	-	Pisum sativum	cis-acting regulatory element involved in light responsiveness
ZmWAKL09	Zm00001d032356	Zm00001d032356_T001	MYB	TAACCA	259	6	+	Arabidopsis thaliana
ZmWAKL09	Zm00001d032356	Zm00001d032356_T001	MYB	CAACAG	1514	6	-	Arabidopsis thaliana
ZmWAKL09	Zm00001d032356	Zm00001d032356_T001	Myb-binding site	CAACAG	1514	6	-	Nicotiana tabacum
ZmWAKL09	Zm00001d032356	Zm00001d032356_T001	W box	TTGACC	983	6	-	Arabidopsis thaliana
ZmWAKL09	Zm00001d032356	Zm00001d032356_T001	MYB-like sequence	TAACCA	259	6	+	Arabidopsis thaliana
ZmWAKL09	Zm00001d032356	Zm00001d032356_T001	MBS	CAACTG	880	6	+	Arabidopsis thaliana	MYB binding site involved in drought-inducibility
ZmWAKL09	Zm00001d032356	Zm00001d032356_T001	MBS	CAACTG	1943	6	+	Arabidopsis thaliana	MYB binding site involved in drought-inducibility
ZmWAKL10	Zm00001d002039	Zm00001d002039_T001	TGACG-motif	TGACG	431	5	+	Hordeum vulgare	cis-acting regulatory element involved in the MeJA-responsiveness
ZmWAKL10	Zm00001d002039	Zm00001d002039_T001	TGACG-motif	TGACG	1471	5	-	Hordeum vulgare	cis-acting regulatory element involved in the MeJA-responsiveness
ZmWAKL10	Zm00001d002039	Zm00001d002039_T001	ABRE	CACGTG	739	6	+	Arabidopsis thaliana	cis-acting element involved in the abscisic acid responsiveness
ZmWAKL10	Zm00001d002039	Zm00001d002039_T001	ABRE	ACGTG	740	5	+	Arabidopsis thaliana	cis-acting element involved in the abscisic acid responsiveness
ZmWAKL10	Zm00001d002039	Zm00001d002039_T001	ABRE	ACGTG	969	5	+	Arabidopsis thaliana	cis-acting element involved in the abscisic acid responsiveness
ZmWAKL10	Zm00001d002039	Zm00001d002039_T001	ABRE	ACGTG	1343	5	+	Arabidopsis thaliana	cis-acting element involved in the abscisic acid responsiveness
ZmWAKL10	Zm00001d002039	Zm00001d002039_T001	ABRE	GCAACGTGTC	1991	9	+	Hordeum vulgare	cis-acting element involved in the abscisic acid responsiveness
ZmWAKL10	Zm00001d002039	Zm00001d002039_T001	MYC	CATGTG	286	6	+	Arabidopsis thaliana
ZmWAKL10	Zm00001d002039	Zm00001d002039_T001	MYC	CATTTG	451	6	+	Arabidopsis thaliana
ZmWAKL10	Zm00001d002039	Zm00001d002039_T001	MYC	CAATTG	813	6	+	Arabidopsis thaliana
ZmWAKL10	Zm00001d002039	Zm00001d002039_T001	MYC	CATGTG	1418	6	-	Arabidopsis thaliana
ZmWAKL10	Zm00001d002039	Zm00001d002039_T001	G-Box	CACGTG	739	6	+	Pisum sativum	cis-acting regulatory element involved in light responsiveness
ZmWAKL10	Zm00001d002039	Zm00001d002039_T001	G-Box	CACGTT	1342	6	-	Pisum sativum	cis-acting regulatory element involved in light responsiveness
ZmWAKL10	Zm00001d002039	Zm00001d002039_T001	WUN-motif	TAATTACTC	1258	9	+	Nicotiana glutinosa
ZmWAKL10	Zm00001d002039	Zm00001d002039_T001	Unnamed__4	CTCC	4	4	-	Petroselinum hortense
ZmWAKL10	Zm00001d002039	Zm00001d002039_T001	Unnamed__4	CTCC	221	4	-	Petroselinum hortense
ZmWAKL10	Zm00001d002039	Zm00001d002039_T001	Unnamed__4	CTCC	238	4	+	Petroselinum hortense
ZmWAKL10	Zm00001d002039	Zm00001d002039_T001	Unnamed__4	CTCC	328	4	+	Petroselinum hortense
ZmWAKL10	Zm00001d002039	Zm00001d002039_T001	Unnamed__4	CTCC	361	4	-	Petroselinum hortense
ZmWAKL10	Zm00001d002039	Zm00001d002039_T001	Unnamed__4	CTCC	600	4	-	Petroselinum hortense
ZmWAKL10	Zm00001d002039	Zm00001d002039_T001	Unnamed__4	CTCC	657	4	-	Petroselinum hortense
ZmWAKL10	Zm00001d002039	Zm00001d002039_T001	Unnamed__4	CTCC	668	4	-	Petroselinum hortense
ZmWAKL10	Zm00001d002039	Zm00001d002039_T001	Unnamed__4	CTCC	875	4	-	Petroselinum hortense
ZmWAKL10	Zm00001d002039	Zm00001d002039_T001	Unnamed__4	CTCC	892	4	+	Petroselinum hortense
ZmWAKL10	Zm00001d002039	Zm00001d002039_T001	Unnamed__4	CTCC	986	4	-	Petroselinum hortense
ZmWAKL10	Zm00001d002039	Zm00001d002039_T001	Unnamed__4	CTCC	997	4	+	Petroselinum hortense
ZmWAKL10	Zm00001d002039	Zm00001d002039_T001	Unnamed__4	CTCC	1031	4	-	Petroselinum hortense
ZmWAKL10	Zm00001d002039	Zm00001d002039_T001	Unnamed__4	CTCC	1273	4	+	Petroselinum hortense
ZmWAKL10	Zm00001d002039	Zm00001d002039_T001	Unnamed__4	CTCC	1279	4	+	Petroselinum hortense
ZmWAKL10	Zm00001d002039	Zm00001d002039_T001	Unnamed__4	CTCC	1368	4	-	Petroselinum hortense
ZmWAKL10	Zm00001d002039	Zm00001d002039_T001	Unnamed__4	CTCC	1714	4	+	Petroselinum hortense
ZmWAKL10	Zm00001d002039	Zm00001d002039_T001	TATA-box	TATA	147	4	+	Arabidopsis thaliana	core promoter element around -30 of transcription start
ZmWAKL10	Zm00001d002039	Zm00001d002039_T001	TATA-box	TATA	232	4	+	Arabidopsis thaliana	core promoter element around -30 of transcription start
ZmWAKL10	Zm00001d002039	Zm00001d002039_T001	TATA-box	TATA	409	4	+	Arabidopsis thaliana	core promoter element around -30 of transcription start
ZmWAKL10	Zm00001d002039	Zm00001d002039_T001	TATA-box	ATATAA	540	6	+	Brassica oleracea	core promoter element around -30 of transcription start
ZmWAKL10	Zm00001d002039	Zm00001d002039_T001	TATA-box	TATA	541	4	+	Arabidopsis thaliana	core promoter element around -30 of transcription start
ZmWAKL10	Zm00001d002039	Zm00001d002039_T001	TATA-box	TATA	803	4	+	Arabidopsis thaliana	core promoter element around -30 of transcription start
ZmWAKL10	Zm00001d002039	Zm00001d002039_T001	TATA-box	ccTATAAAaa	866	9	+	Arabidopsis thaliana	core promoter element around -30 of transcription start
ZmWAKL10	Zm00001d002039	Zm00001d002039_T001	TATA-box	TATA	868	4	+	Arabidopsis thaliana	core promoter element around -30 of transcription start
ZmWAKL10	Zm00001d002039	Zm00001d002039_T001	TATA-box	taTATAAAtc	1225	9	-	Arabidopsis thaliana	core promoter element around -30 of transcription start
ZmWAKL10	Zm00001d002039	Zm00001d002039_T001	TATA-box	TATAAAT	1226	7	-	Brassica juncea	core promoter element around -30 of transcription start
ZmWAKL10	Zm00001d002039	Zm00001d002039_T001	TATA-box	TATAAA	1227	6	-	Helianthus annuus	core promoter element around -30 of transcription start
ZmWAKL10	Zm00001d002039	Zm00001d002039_T001	TATA-box	TATAA	1228	5	-	Arabidopsis thaliana	core promoter element around -30 of transcription start
ZmWAKL10	Zm00001d002039	Zm00001d002039_T001	TATA-box	TATA	1229	4	-	Arabidopsis thaliana	core promoter element around -30 of transcription start
ZmWAKL10	Zm00001d002039	Zm00001d002039_T001	TATA-box	TATACA	1958	6	-	Helianthus annuus	core promoter element around -30 of transcription start
ZmWAKL10	Zm00001d002039	Zm00001d002039_T001	TATA-box	TATA	1960	4	-	Arabidopsis thaliana	core promoter element around -30 of transcription start
ZmWAKL10	Zm00001d002039	Zm00001d002039_T001	TATA-box	ATATAT	1964	6	-	Brassica napus	core promoter element around -30 of transcription start
ZmWAKL10	Zm00001d002039	Zm00001d002039_T001	TATA-box	TATATA	1965	6	-	Arabidopsis thaliana	core promoter element around -30 of transcription start
ZmWAKL10	Zm00001d002039	Zm00001d002039_T001	TATA-box	ATATAT	1966	6	-	Brassica napus	core promoter element around -30 of transcription start
ZmWAKL10	Zm00001d002039	Zm00001d002039_T001	TATA-box	TATATA	1967	6	-	Arabidopsis thaliana	core promoter element around -30 of transcription start
ZmWAKL10	Zm00001d002039	Zm00001d002039_T001	TATA-box	ATATAA	1968	6	+	Brassica oleracea	core promoter element around -30 of transcription start
ZmWAKL10	Zm00001d002039	Zm00001d002039_T001	TATA-box	TATA	1969	4	-	Arabidopsis thaliana	core promoter element around -30 of transcription start
ZmWAKL10	Zm00001d002039	Zm00001d002039_T001	Myb-binding site	CAACAG	89	6	-	Nicotiana tabacum
ZmWAKL10	Zm00001d002039	Zm00001d002039_T001	Myb-binding site	CAACAG	1730	6	+	Nicotiana tabacum
ZmWAKL10	Zm00001d002039	Zm00001d002039_T001	W box	TTGACC	16	6	+	Arabidopsis thaliana
ZmWAKL10	Zm00001d002039	Zm00001d002039_T001	MYB	CAACAG	89	6	-	Arabidopsis thaliana
ZmWAKL10	Zm00001d002039	Zm00001d002039_T001	MYB	CAACCA	1663	6	-	Arabidopsis thaliana
ZmWAKL10	Zm00001d002039	Zm00001d002039_T001	MYB	CAACAG	1730	6	+	Arabidopsis thaliana
ZmWAKL10	Zm00001d002039	Zm00001d002039_T001	MYB	CAACCA	1830	6	+	Arabidopsis thaliana
ZmWAKL10	Zm00001d002039	Zm00001d002039_T001	AP-1	TGAGTTAG	151	8	+	Arabidopsis thaliana
ZmWAKL10	Zm00001d002039	Zm00001d002039_T001	AT~TATA-box	TATATA	1965	6	-	Arabidopsis thaliana
ZmWAKL10	Zm00001d002039	Zm00001d002039_T001	AT~TATA-box	TATATA	1967	6	-	Arabidopsis thaliana
ZmWAKL10	Zm00001d002039	Zm00001d002039_T001	TGA-element	AACGAC	1391	6	-	Brassica oleracea	auxin-responsive element
ZmWAKL10	Zm00001d002039	Zm00001d002039_T001	GATA-motif	GATAGGG	1676	7	+	Pisum sativum	part of a light responsive element
ZmWAKL10	Zm00001d002039	Zm00001d002039_T001	A-box	CCGTCC	835	6	-	Petroselinum crispum	cis-acting regulatory element
ZmWAKL10	Zm00001d002039	Zm00001d002039_T001	as-1	TGACG	431	5	+	Arabidopsis thaliana
ZmWAKL10	Zm00001d002039	Zm00001d002039_T001	as-1	TGACG	1471	5	-	Arabidopsis thaliana
ZmWAKL10	Zm00001d002039	Zm00001d002039_T001	G-box	CACGAC	730	6	+	Zea mays	cis-acting regulatory element involved in light responsiveness
ZmWAKL10	Zm00001d002039	Zm00001d002039_T001	G-box	CACGTG	739	6	+	Arabidopsis thaliana	cis-acting regulatory element involved in light responsiveness
ZmWAKL10	Zm00001d002039	Zm00001d002039_T001	G-box	CACGTC	968	6	-	Zea mays	cis-acting regulatory element involved in light responsiveness
ZmWAKL10	Zm00001d002039	Zm00001d002039_T001	STRE	AGGGG	250	5	+	Arabidopsis thaliana
ZmWAKL10	Zm00001d002039	Zm00001d002039_T001	STRE	AGGGG	556	5	+	Arabidopsis thaliana
ZmWAKL10	Zm00001d002039	Zm00001d002039_T001	STRE	AGGGG	765	5	-	Arabidopsis thaliana
ZmWAKL10	Zm00001d002039	Zm00001d002039_T001	STRE	AGGGG	938	5	-	Arabidopsis thaliana
ZmWAKL10	Zm00001d002039	Zm00001d002039_T001	STRE	AGGGG	1734	5	+	Arabidopsis thaliana
ZmWAKL10	Zm00001d002039	Zm00001d002039_T001	TATC-box	TATCCCA	1746	7	-	Oryza sativa	cis-acting element involved in gibberellin-responsiveness
ZmWAKL10	Zm00001d002039	Zm00001d002039_T001	CAAT-box	CAAT	39	4	+	Nicotiana glutinosa
ZmWAKL10	Zm00001d002039	Zm00001d002039_T001	CAAT-box	CAAAT	184	5	-	Pisum sativum	common cis-acting element in promoter and enhancer regions
ZmWAKL10	Zm00001d002039	Zm00001d002039_T001	CAAT-box	CAAT	314	4	+	Nicotiana glutinosa
ZmWAKL10	Zm00001d002039	Zm00001d002039_T001	CAAT-box	CAAT	319	4	+	Nicotiana glutinosa
ZmWAKL10	Zm00001d002039	Zm00001d002039_T001	CAAT-box	CAAT	332	4	-	Nicotiana glutinosa
ZmWAKL10	Zm00001d002039	Zm00001d002039_T001	CAAT-box	CAAAT	452	5	-	Pisum sativum	common cis-acting element in promoter and enhancer regions
ZmWAKL10	Zm00001d002039	Zm00001d002039_T001	CAAT-box	CAAT	471	4	-	Nicotiana glutinosa
ZmWAKL10	Zm00001d002039	Zm00001d002039_T001	CAAT-box	CAAAT	509	5	+	Pisum sativum	common cis-acting element in promoter and enhancer regions
ZmWAKL10	Zm00001d002039	Zm00001d002039_T001	CAAT-box	CCAAT	572	5	+	Arabidopsis thaliana	common cis-acting element in promoter and enhancer regions
ZmWAKL10	Zm00001d002039	Zm00001d002039_T001	CAAT-box	CAAT	573	4	+	Nicotiana glutinosa
ZmWAKL10	Zm00001d002039	Zm00001d002039_T001	CAAT-box	CAAT	585	4	-	Nicotiana glutinosa
ZmWAKL10	Zm00001d002039	Zm00001d002039_T001	CAAT-box	CAAT	813	4	+	Nicotiana glutinosa
ZmWAKL10	Zm00001d002039	Zm00001d002039_T001	CAAT-box	CAAT	815	4	-	Nicotiana glutinosa
ZmWAKL10	Zm00001d002039	Zm00001d002039_T001	CAAT-box	CAAAT	895	5	+	Pisum sativum	common cis-acting element in promoter and enhancer regions
ZmWAKL10	Zm00001d002039	Zm00001d002039_T001	CAAT-box	CAAAT	1188	5	-	Pisum sativum	common cis-acting element in promoter and enhancer regions
ZmWAKL10	Zm00001d002039	Zm00001d002039_T001	CAAT-box	CAAAT	1215	5	-	Pisum sativum	common cis-acting element in promoter and enhancer regions
ZmWAKL10	Zm00001d002039	Zm00001d002039_T001	CAAT-box	CAAAT	1251	5	-	Pisum sativum	common cis-acting element in promoter and enhancer regions
ZmWAKL10	Zm00001d002039	Zm00001d002039_T001	CAAT-box	CAAAT	1630	5	-	Pisum sativum	common cis-acting element in promoter and enhancer regions
ZmWAKL10	Zm00001d002039	Zm00001d002039_T001	CAAT-box	CCAAT	1716	5	+	Arabidopsis thaliana	common cis-acting element in promoter and enhancer regions
ZmWAKL10	Zm00001d002039	Zm00001d002039_T001	CAAT-box	CAAT	1717	4	+	Nicotiana glutinosa
ZmWAKL10	Zm00001d002039	Zm00001d002039_T001	CAAT-box	CAAT	1740	4	+	Nicotiana glutinosa
ZmWAKL10	Zm00001d002039	Zm00001d002039_T001	CAAT-box	CAAAT	1791	5	-	Pisum sativum	common cis-acting element in promoter and enhancer regions
ZmWAKL10	Zm00001d002039	Zm00001d002039_T001	CAAT-box	CAAT	1826	4	-	Nicotiana glutinosa
ZmWAKL10	Zm00001d002039	Zm00001d002039_T001	Unnamed__2	CCCCGG	709	6	-	Zea mays
ZmWAKL10	Zm00001d002039	Zm00001d002039_T001	ACE	CTAACGTATT	1925	9	-	Petroselinum crispum	cis-acting element involved in light responsiveness
ZmWAKL10	Zm00001d002039	Zm00001d002039_T001	O2-site	GATGATGTGG	894	9	-	Zea mays	cis-acting regulatory element involved in zein metabolism regulation
ZmWAKL10	Zm00001d002039	Zm00001d002039_T001	O2-site	GATGACATGG	1806	9	-	Zea mays	cis-acting regulatory element involved in zein metabolism regulation
ZmWAKL10	Zm00001d002039	Zm00001d002039_T001	AAGAA-motif	GAAAGAA	134	7	+	Avena sativa
ZmWAKL10	Zm00001d002039	Zm00001d002039_T001	ARE	AAACCA	1974	6	+	Zea mays	cis-acting regulatory element essential for the anaerobic induction
ZmWAKL10	Zm00001d002039	Zm00001d002039_T001	GARE-motif	TCTGTTG	88	7	+	Brassica oleracea	gibberellin-responsive element
ZmWAKL10	Zm00001d002039	Zm00001d002039_T001	WRE3	CCACCT	564	6	-	Pisum sativum
ZmWAKL10	Zm00001d002039	Zm00001d002039_T001	WRE3	CCACCT	1275	6	+	Pisum sativum
ZmWAKL10	Zm00001d002039	Zm00001d002039_T001	WRE3	CCACCT	1284	6	-	Pisum sativum
ZmWAKL10	Zm00001d002039	Zm00001d002039_T001	MRE	AACCTAA	1785	7	+	Petroselinum crispum	MYB binding site involved in light responsiveness
ZmWAKL10	Zm00001d002039	Zm00001d002039_T001	LTR	CCGAAA	754	6	+	Hordeum vulgare	cis-acting element involved in low-temperature responsiveness
ZmWAKL10	Zm00001d002039	Zm00001d002039_T001		motif_sequence	4	4	-	organism	short_function
ZmWAKL10	Zm00001d002039	Zm00001d002039_T001		motif_sequence	107	4	-	organism	short_function
ZmWAKL10	Zm00001d002039	Zm00001d002039_T001		motif_sequence	124	4	-	organism	short_function
ZmWAKL10	Zm00001d002039	Zm00001d002039_T001		motif_sequence	210	4	-	organism	short_function
ZmWAKL10	Zm00001d002039	Zm00001d002039_T001		motif_sequence	392	4	+	organism	short_function
ZmWAKL10	Zm00001d002039	Zm00001d002039_T001		motif_sequence	425	4	-	organism	short_function
ZmWAKL10	Zm00001d002039	Zm00001d002039_T001		motif_sequence	442	4	-	organism	short_function
ZmWAKL10	Zm00001d002039	Zm00001d002039_T001		motif_sequence	448	4	-	organism	short_function
ZmWAKL10	Zm00001d002039	Zm00001d002039_T001		motif_sequence	603	4	-	organism	short_function
ZmWAKL10	Zm00001d002039	Zm00001d002039_T001		motif_sequence	657	4	-	organism	short_function
ZmWAKL10	Zm00001d002039	Zm00001d002039_T001		motif_sequence	668	4	-	organism	short_function
ZmWAKL10	Zm00001d002039	Zm00001d002039_T001		motif_sequence	922	4	+	organism	short_function
ZmWAKL10	Zm00001d002039	Zm00001d002039_T001		motif_sequence	986	4	-	organism	short_function
ZmWAKL10	Zm00001d002039	Zm00001d002039_T001		motif_sequence	1031	4	-	organism	short_function
ZmWAKL10	Zm00001d002039	Zm00001d002039_T001		motif_sequence	1081	4	+	organism	short_function
ZmWAKL10	Zm00001d002039	Zm00001d002039_T001		motif_sequence	1098	4	+	organism	short_function
ZmWAKL10	Zm00001d002039	Zm00001d002039_T001		motif_sequence	1309	4	+	organism	short_function
ZmWAKL10	Zm00001d002039	Zm00001d002039_T001		motif_sequence	1313	4	-	organism	short_function
ZmWAKL10	Zm00001d002039	Zm00001d002039_T001		motif_sequence	1383	4	-	organism	short_function
ZmWAKL10	Zm00001d002039	Zm00001d002039_T001		motif_sequence	1671	4	-	organism	short_function
ZmWAKL10	Zm00001d002039	Zm00001d002039_T001		motif_sequence	1686	4	-	organism	short_function
ZmWAKL10	Zm00001d002039	Zm00001d002039_T001		motif_sequence	1756	4	+	organism	short_function
ZmWAKL10	Zm00001d002039	Zm00001d002039_T001		motif_sequence	1868	4	-	organism	short_function
ZmWAKL10	Zm00001d002039	Zm00001d002039_T001		motif_sequence	1898	4	+	organism	short_function
ZmWAKL10	Zm00001d002039	Zm00001d002039_T001		motif_sequence	1951	4	+	organism	short_function
ZmWAKL10	Zm00001d002039	Zm00001d002039_T001	TATA	TATAAAAT	803	8	+	Arabidopsis thaliana
ZmWAKL10	Zm00001d002039	Zm00001d002039_T001	CGTCA-motif	CGTCA	431	5	-	Hordeum vulgare	cis-acting regulatory element involved in the MeJA-responsiveness
ZmWAKL10	Zm00001d002039	Zm00001d002039_T001	CGTCA-motif	CGTCA	1471	5	+	Hordeum vulgare	cis-acting regulatory element involved in the MeJA-responsiveness
ZmWAKL10	Zm00001d002039	Zm00001d002039_T001	TCT-motif	TCTTAC	1499	6	-	Arabidopsis thaliana	part of a light responsive element
ZmWAKL10	Zm00001d002039	Zm00001d002039_T001	CCGTCC-box	CCGTCC	835	6	-	Petroselinum hortense
ZmWAKL10	Zm00001d002039	Zm00001d002039_T001	CCGTCC motif	CCGTCC	835	6	-	Nicotiana tabacum
ZmWAKL10	Zm00001d002039	Zm00001d002039_T001	Myb	TAACTG	496	6	-	Arabidopsis thaliana
ZmWAKL10	Zm00001d002039	Zm00001d002039_T001	Unnamed__1	CGTGG	832	5	+	Zea mays
ZmWAKL10	Zm00001d002039	Zm00001d002039_T001	DRE core	GCCGAC	1525	6	-	Arabidopsis thaliana
ZmWAKL11	Zm00001d002446	Zm00001d002446_T001	CCGTCC motif	CCGTCC	1759	6	+	Nicotiana tabacum
ZmWAKL11	Zm00001d002446	Zm00001d002446_T001	GT1-motif	GTGTGTGAA	175	9	+	Solanum tuberosum	light responsive element
ZmWAKL11	Zm00001d002446	Zm00001d002446_T001	AE-box	AGAAACTT	1023	8	-	Arabidopsis thaliana	part of a module for light response
ZmWAKL11	Zm00001d002446	Zm00001d002446_T001	AE-box	AGAAACAA	1973	8	+	Arabidopsis thaliana	part of a module for light response
ZmWAKL11	Zm00001d002446	Zm00001d002446_T001	CCGTCC-box	CCGTCC	1759	6	+	Petroselinum hortense
ZmWAKL11	Zm00001d002446	Zm00001d002446_T001	TCT-motif	TCTTAC	1098	6	-	Arabidopsis thaliana	part of a light responsive element
ZmWAKL11	Zm00001d002446	Zm00001d002446_T001	DRE core	GCCGAC	861	6	+	Arabidopsis thaliana
ZmWAKL11	Zm00001d002446	Zm00001d002446_T001	GCN4_motif	TGAGTCA	1139	7	-	Oryza sativa	cis-regulatory element involved in endosperm expression
ZmWAKL11	Zm00001d002446	Zm00001d002446_T001	Unnamed__1	CGTGG	361	5	+	Zea mays
ZmWAKL11	Zm00001d002446	Zm00001d002446_T001	Unnamed__1	CGTGG	434	5	+	Zea mays
ZmWAKL11	Zm00001d002446	Zm00001d002446_T001	Unnamed__1	CGTGG	466	5	-	Zea mays
ZmWAKL11	Zm00001d002446	Zm00001d002446_T001	Unnamed__1	CGTGG	1447	5	+	Zea mays
ZmWAKL11	Zm00001d002446	Zm00001d002446_T001	CAT-box	GCCACT	541	6	+	Arabidopsis thaliana	cis-acting regulatory element related to meristem expression
ZmWAKL11	Zm00001d002446	Zm00001d002446_T001	CAT-box	GCCACT	938	6	-	Arabidopsis thaliana	cis-acting regulatory element related to meristem expression
ZmWAKL11	Zm00001d002446	Zm00001d002446_T001	CAT-box	GCCACT	1908	6	+	Arabidopsis thaliana	cis-acting regulatory element related to meristem expression
ZmWAKL11	Zm00001d002446	Zm00001d002446_T001	MYB recognition site	CCGTTG	653	6	+	Arabidopsis thaliana
ZmWAKL11	Zm00001d002446	Zm00001d002446_T001	MYB recognition site	CCGTTG	720	6	-	Arabidopsis thaliana
ZmWAKL11	Zm00001d002446	Zm00001d002446_T001	ATCT-motif	AATCTAATCC	1683	9	-	Pisum sativum	part of a conserved DNA module involved in light responsiveness
ZmWAKL11	Zm00001d002446	Zm00001d002446_T001	DRE1	ACCGAGA	1297	7	-	Zea mays
ZmWAKL11	Zm00001d002446	Zm00001d002446_T001	WRE3	CCACCT	1341	6	-	Pisum sativum
ZmWAKL11	Zm00001d002446	Zm00001d002446_T001	CGTCA-motif	CGTCA	284	5	+	Hordeum vulgare	cis-acting regulatory element involved in the MeJA-responsiveness
ZmWAKL11	Zm00001d002446	Zm00001d002446_T001	CGTCA-motif	CGTCA	714	5	+	Hordeum vulgare	cis-acting regulatory element involved in the MeJA-responsiveness
ZmWAKL11	Zm00001d002446	Zm00001d002446_T001	CGTCA-motif	CGTCA	818	5	-	Hordeum vulgare	cis-acting regulatory element involved in the MeJA-responsiveness
ZmWAKL11	Zm00001d002446	Zm00001d002446_T001	CGTCA-motif	CGTCA	896	5	-	Hordeum vulgare	cis-acting regulatory element involved in the MeJA-responsiveness
ZmWAKL11	Zm00001d002446	Zm00001d002446_T001	CGTCA-motif	CGTCA	1120	5	-	Hordeum vulgare	cis-acting regulatory element involved in the MeJA-responsiveness
ZmWAKL11	Zm00001d002446	Zm00001d002446_T001		motif_sequence	69	4	-	organism	short_function
ZmWAKL11	Zm00001d002446	Zm00001d002446_T001		motif_sequence	317	4	-	organism	short_function
ZmWAKL11	Zm00001d002446	Zm00001d002446_T001		motif_sequence	412	4	+	organism	short_function
ZmWAKL11	Zm00001d002446	Zm00001d002446_T001		motif_sequence	679	4	+	organism	short_function
ZmWAKL11	Zm00001d002446	Zm00001d002446_T001		motif_sequence	903	4	-	organism	short_function
ZmWAKL11	Zm00001d002446	Zm00001d002446_T001		motif_sequence	922	4	+	organism	short_function
ZmWAKL11	Zm00001d002446	Zm00001d002446_T001		motif_sequence	963	4	-	organism	short_function
ZmWAKL11	Zm00001d002446	Zm00001d002446_T001		motif_sequence	973	4	-	organism	short_function
ZmWAKL11	Zm00001d002446	Zm00001d002446_T001		motif_sequence	1250	4	+	organism	short_function
ZmWAKL11	Zm00001d002446	Zm00001d002446_T001		motif_sequence	1311	4	+	organism	short_function
ZmWAKL11	Zm00001d002446	Zm00001d002446_T001		motif_sequence	1388	4	-	organism	short_function
ZmWAKL11	Zm00001d002446	Zm00001d002446_T001		motif_sequence	1537	4	-	organism	short_function
ZmWAKL11	Zm00001d002446	Zm00001d002446_T001		motif_sequence	1564	4	-	organism	short_function
ZmWAKL11	Zm00001d002446	Zm00001d002446_T001		motif_sequence	1635	4	-	organism	short_function
ZmWAKL11	Zm00001d002446	Zm00001d002446_T001		motif_sequence	1814	4	+	organism	short_function
ZmWAKL11	Zm00001d002446	Zm00001d002446_T001		motif_sequence	1843	4	-	organism	short_function
ZmWAKL11	Zm00001d002446	Zm00001d002446_T001	LTR	CCGAAA	1478	6	-	Hordeum vulgare	cis-acting element involved in low-temperature responsiveness
ZmWAKL11	Zm00001d002446	Zm00001d002446_T001	CAAT-box	CAAT	9	4	-	Nicotiana glutinosa
ZmWAKL11	Zm00001d002446	Zm00001d002446_T001	CAAT-box	CAAAT	125	5	-	Pisum sativum	common cis-acting element in promoter and enhancer regions
ZmWAKL11	Zm00001d002446	Zm00001d002446_T001	CAAT-box	CAAT	144	4	+	Nicotiana glutinosa
ZmWAKL11	Zm00001d002446	Zm00001d002446_T001	CAAT-box	CAAAT	146	5	-	Pisum sativum	common cis-acting element in promoter and enhancer regions
ZmWAKL11	Zm00001d002446	Zm00001d002446_T001	CAAT-box	CAAAT	288	5	-	Pisum sativum	common cis-acting element in promoter and enhancer regions
ZmWAKL11	Zm00001d002446	Zm00001d002446_T001	CAAT-box	CCAAT	419	5	-	Arabidopsis thaliana	common cis-acting element in promoter and enhancer regions
ZmWAKL11	Zm00001d002446	Zm00001d002446_T001	CAAT-box	CAAT	504	4	-	Nicotiana glutinosa
ZmWAKL11	Zm00001d002446	Zm00001d002446_T001	CAAT-box	CAAT	513	4	-	Nicotiana glutinosa
ZmWAKL11	Zm00001d002446	Zm00001d002446_T001	CAAT-box	CAAT	554	4	-	Nicotiana glutinosa
ZmWAKL11	Zm00001d002446	Zm00001d002446_T001	CAAT-box	CAAT	1237	4	-	Nicotiana glutinosa
ZmWAKL11	Zm00001d002446	Zm00001d002446_T001	CAAT-box	CAAT	1273	4	+	Nicotiana glutinosa
ZmWAKL11	Zm00001d002446	Zm00001d002446_T001	CAAT-box	CAAT	1325	4	-	Nicotiana glutinosa
ZmWAKL11	Zm00001d002446	Zm00001d002446_T001	CAAT-box	CAAT	1592	4	-	Nicotiana glutinosa
ZmWAKL11	Zm00001d002446	Zm00001d002446_T001	CAAT-box	CAAT	1620	4	-	Nicotiana glutinosa
ZmWAKL11	Zm00001d002446	Zm00001d002446_T001	CAAT-box	CAAT	1719	4	-	Nicotiana glutinosa
ZmWAKL11	Zm00001d002446	Zm00001d002446_T001	CAAT-box	CAAT	1747	4	+	Nicotiana glutinosa
ZmWAKL11	Zm00001d002446	Zm00001d002446_T001	CAAT-box	CCAAT	1763	5	+	Arabidopsis thaliana	common cis-acting element in promoter and enhancer regions
ZmWAKL11	Zm00001d002446	Zm00001d002446_T001	CAAT-box	CAAT	1764	4	+	Nicotiana glutinosa
ZmWAKL11	Zm00001d002446	Zm00001d002446_T001	CAAT-box	CCAAT	1785	5	-	Arabidopsis thaliana	common cis-acting element in promoter and enhancer regions
ZmWAKL11	Zm00001d002446	Zm00001d002446_T001	CAAT-box	CAAT	1828	4	+	Nicotiana glutinosa
ZmWAKL11	Zm00001d002446	Zm00001d002446_T001	CAAT-box	CAAAT	1853	5	+	Pisum sativum	common cis-acting element in promoter and enhancer regions
ZmWAKL11	Zm00001d002446	Zm00001d002446_T001	CAAT-box	CAAT	1856	4	-	Nicotiana glutinosa
ZmWAKL11	Zm00001d002446	Zm00001d002446_T001	CAAT-box	CCAAT	1861	5	-	Arabidopsis thaliana	common cis-acting element in promoter and enhancer regions
ZmWAKL11	Zm00001d002446	Zm00001d002446_T001	CAAT-box	CAAAT	1880	5	+	Pisum sativum	common cis-acting element in promoter and enhancer regions
ZmWAKL11	Zm00001d002446	Zm00001d002446_T001	CAAT-box	CAAAT	1945	5	-	Pisum sativum	common cis-acting element in promoter and enhancer regions
ZmWAKL11	Zm00001d002446	Zm00001d002446_T001	CAAT-box	CAAAT	1978	5	+	Pisum sativum	common cis-acting element in promoter and enhancer regions
ZmWAKL11	Zm00001d002446	Zm00001d002446_T001	CAAT-box	CAAT	1995	4	-	Nicotiana glutinosa
ZmWAKL11	Zm00001d002446	Zm00001d002446_T001	STRE	AGGGG	395	5	+	Arabidopsis thaliana
ZmWAKL11	Zm00001d002446	Zm00001d002446_T001	STRE	AGGGG	622	5	-	Arabidopsis thaliana
ZmWAKL11	Zm00001d002446	Zm00001d002446_T001	STRE	AGGGG	646	5	-	Arabidopsis thaliana
ZmWAKL11	Zm00001d002446	Zm00001d002446_T001	STRE	AGGGG	888	5	-	Arabidopsis thaliana
ZmWAKL11	Zm00001d002446	Zm00001d002446_T001	STRE	AGGGG	1460	5	-	Arabidopsis thaliana
ZmWAKL11	Zm00001d002446	Zm00001d002446_T001	STRE	AGGGG	1490	5	+	Arabidopsis thaliana
ZmWAKL11	Zm00001d002446	Zm00001d002446_T001	G-box	GCCACGTGGA	934	9	-	Arabidopsis thaliana	cis-acting regulatory element involved in light responsiveness
ZmWAKL11	Zm00001d002446	Zm00001d002446_T001	G-box	CACGAC	1445	6	-	Zea mays	cis-acting regulatory element involved in light responsiveness
ZmWAKL11	Zm00001d002446	Zm00001d002446_T001	G-box	TAACACGTAG	1602	9	+	Brassica oleracea	cis-acting regulatory element involved in light responsiveness
ZmWAKL11	Zm00001d002446	Zm00001d002446_T001	as-1	TGACG	284	5	-	Arabidopsis thaliana
ZmWAKL11	Zm00001d002446	Zm00001d002446_T001	as-1	TGACG	714	5	-	Arabidopsis thaliana
ZmWAKL11	Zm00001d002446	Zm00001d002446_T001	as-1	TGACG	818	5	+	Arabidopsis thaliana
ZmWAKL11	Zm00001d002446	Zm00001d002446_T001	as-1	TGACG	896	5	+	Arabidopsis thaliana
ZmWAKL11	Zm00001d002446	Zm00001d002446_T001	as-1	TGACG	1120	5	+	Arabidopsis thaliana
ZmWAKL11	Zm00001d002446	Zm00001d002446_T001	A-box	CCGTCC	1759	6	+	Petroselinum crispum	cis-acting regulatory element
ZmWAKL11	Zm00001d002446	Zm00001d002446_T001	CCAAT-box	CAACGG	653	6	-	Hordeum vulgare	MYBHv1 binding site
ZmWAKL11	Zm00001d002446	Zm00001d002446_T001	CCAAT-box	CAACGG	720	6	+	Hordeum vulgare	MYBHv1 binding site
ZmWAKL11	Zm00001d002446	Zm00001d002446_T001	TGA-element	AACGAC	1734	6	-	Brassica oleracea	auxin-responsive element
ZmWAKL11	Zm00001d002446	Zm00001d002446_T001	ARE	AAACCA	475	6	+	Zea mays	cis-acting regulatory element essential for the anaerobic induction
ZmWAKL11	Zm00001d002446	Zm00001d002446_T001	ARE	AAACCA	1126	6	-	Zea mays	cis-acting regulatory element essential for the anaerobic induction
ZmWAKL11	Zm00001d002446	Zm00001d002446_T001	ARE	AAACCA	1691	6	-	Zea mays	cis-acting regulatory element essential for the anaerobic induction
ZmWAKL11	Zm00001d002446	Zm00001d002446_T001	AAGAA-motif	GAAAGAA	344	7	+	Avena sativa
ZmWAKL11	Zm00001d002446	Zm00001d002446_T001	AAGAA-motif	GAAAGAA	348	7	+	Avena sativa
ZmWAKL11	Zm00001d002446	Zm00001d002446_T001	chs-CMA2a	TCACTTGA	386	8	+	Petroselinum crispum	part of a light responsive element
ZmWAKL11	Zm00001d002446	Zm00001d002446_T001	TATA-box	TATA	42	4	+	Arabidopsis thaliana	core promoter element around -30 of transcription start
ZmWAKL11	Zm00001d002446	Zm00001d002446_T001	TATA-box	TATA	338	4	+	Arabidopsis thaliana	core promoter element around -30 of transcription start
ZmWAKL11	Zm00001d002446	Zm00001d002446_T001	TATA-box	ccTATAAAaa	598	9	-	Arabidopsis thaliana	core promoter element around -30 of transcription start
ZmWAKL11	Zm00001d002446	Zm00001d002446_T001	TATA-box	TATAAA	1129	6	-	Helianthus annuus	core promoter element around -30 of transcription start
ZmWAKL11	Zm00001d002446	Zm00001d002446_T001	TATA-box	TATAA	1130	5	-	Arabidopsis thaliana	core promoter element around -30 of transcription start
ZmWAKL11	Zm00001d002446	Zm00001d002446_T001	TATA-box	TATA	1131	4	-	Arabidopsis thaliana	core promoter element around -30 of transcription start
ZmWAKL11	Zm00001d002446	Zm00001d002446_T001	TATA-box	TATTTAAA	1256	8	-	Arabidopsis thaliana	core promoter element around -30 of transcription start
ZmWAKL11	Zm00001d002446	Zm00001d002446_T001	TATA-box	ATATAA	1283	6	+	Brassica oleracea	core promoter element around -30 of transcription start
ZmWAKL11	Zm00001d002446	Zm00001d002446_T001	TATA-box	TATA	1284	4	-	Arabidopsis thaliana	core promoter element around -30 of transcription start
ZmWAKL11	Zm00001d002446	Zm00001d002446_T001	TATA-box	TATA	1365	4	-	Arabidopsis thaliana	core promoter element around -30 of transcription start
ZmWAKL11	Zm00001d002446	Zm00001d002446_T001	TATA-box	TATAA	1380	5	-	Arabidopsis thaliana	core promoter element around -30 of transcription start
ZmWAKL11	Zm00001d002446	Zm00001d002446_T001	TATA-box	TATA	1381	4	-	Arabidopsis thaliana	core promoter element around -30 of transcription start
ZmWAKL11	Zm00001d002446	Zm00001d002446_T001	TATA-box	ATATAA	1392	6	+	Brassica oleracea	core promoter element around -30 of transcription start
ZmWAKL11	Zm00001d002446	Zm00001d002446_T001	TATA-box	TATA	1393	4	-	Arabidopsis thaliana	core promoter element around -30 of transcription start
ZmWAKL11	Zm00001d002446	Zm00001d002446_T001	TATA-box	TATACA	1485	6	-	Helianthus annuus	core promoter element around -30 of transcription start
ZmWAKL11	Zm00001d002446	Zm00001d002446_T001	TATA-box	TATA	1487	4	-	Arabidopsis thaliana	core promoter element around -30 of transcription start
ZmWAKL11	Zm00001d002446	Zm00001d002446_T001	TATA-box	TAAAGATT	1612	8	+	Arabidopsis thaliana	core promoter element around -30 of transcription start
ZmWAKL11	Zm00001d002446	Zm00001d002446_T001	Unnamed__4	CTCC	23	4	+	Petroselinum hortense
ZmWAKL11	Zm00001d002446	Zm00001d002446_T001	Unnamed__4	CTCC	66	4	-	Petroselinum hortense
ZmWAKL11	Zm00001d002446	Zm00001d002446_T001	Unnamed__4	CTCC	69	4	-	Petroselinum hortense
ZmWAKL11	Zm00001d002446	Zm00001d002446_T001	Unnamed__4	CTCC	153	4	+	Petroselinum hortense
ZmWAKL11	Zm00001d002446	Zm00001d002446_T001	Unnamed__4	CTCC	171	4	+	Petroselinum hortense
ZmWAKL11	Zm00001d002446	Zm00001d002446_T001	Unnamed__4	CTCC	256	4	+	Petroselinum hortense
ZmWAKL11	Zm00001d002446	Zm00001d002446_T001	Unnamed__4	CTCC	306	4	+	Petroselinum hortense
ZmWAKL11	Zm00001d002446	Zm00001d002446_T001	Unnamed__4	CTCC	317	4	-	Petroselinum hortense
ZmWAKL11	Zm00001d002446	Zm00001d002446_T001	Unnamed__4	CTCC	437	4	-	Petroselinum hortense
ZmWAKL11	Zm00001d002446	Zm00001d002446_T001	Unnamed__4	CTCC	676	4	+	Petroselinum hortense
ZmWAKL11	Zm00001d002446	Zm00001d002446_T001	Unnamed__4	CTCC	912	4	-	Petroselinum hortense
ZmWAKL11	Zm00001d002446	Zm00001d002446_T001	Unnamed__4	CTCC	953	4	-	Petroselinum hortense
ZmWAKL11	Zm00001d002446	Zm00001d002446_T001	Unnamed__4	CTCC	1065	4	+	Petroselinum hortense
ZmWAKL11	Zm00001d002446	Zm00001d002446_T001	Unnamed__4	CTCC	1267	4	+	Petroselinum hortense
ZmWAKL11	Zm00001d002446	Zm00001d002446_T001	Unnamed__4	CTCC	1515	4	-	Petroselinum hortense
ZmWAKL11	Zm00001d002446	Zm00001d002446_T001	Unnamed__4	CTCC	1518	4	-	Petroselinum hortense
ZmWAKL11	Zm00001d002446	Zm00001d002446_T001	G-Box	CACGTT	1792	6	+	Pisum sativum	cis-acting regulatory element involved in light responsiveness
ZmWAKL11	Zm00001d002446	Zm00001d002446_T001	MYC	CATTTG	124	6	+	Arabidopsis thaliana
ZmWAKL11	Zm00001d002446	Zm00001d002446_T001	MYC	CATTTG	287	6	+	Arabidopsis thaliana
ZmWAKL11	Zm00001d002446	Zm00001d002446_T001	MYC	CATGTG	974	6	-	Arabidopsis thaliana
ZmWAKL11	Zm00001d002446	Zm00001d002446_T001	MYC	CATTTG	1944	6	+	Arabidopsis thaliana
ZmWAKL11	Zm00001d002446	Zm00001d002446_T001	MYC	CATTTG	1978	6	-	Arabidopsis thaliana
ZmWAKL11	Zm00001d002446	Zm00001d002446_T001	ABRE	GCAACGTGTC	926	9	+	Hordeum vulgare	cis-acting element involved in the abscisic acid responsiveness
ZmWAKL11	Zm00001d002446	Zm00001d002446_T001	ABRE	ACGTG	1792	5	-	Arabidopsis thaliana	cis-acting element involved in the abscisic acid responsiveness
ZmWAKL11	Zm00001d002446	Zm00001d002446_T001	TGACG-motif	TGACG	284	5	-	Hordeum vulgare	cis-acting regulatory element involved in the MeJA-responsiveness
ZmWAKL11	Zm00001d002446	Zm00001d002446_T001	TGACG-motif	TGACG	714	5	-	Hordeum vulgare	cis-acting regulatory element involved in the MeJA-responsiveness
ZmWAKL11	Zm00001d002446	Zm00001d002446_T001	TGACG-motif	TGACG	818	5	+	Hordeum vulgare	cis-acting regulatory element involved in the MeJA-responsiveness
ZmWAKL11	Zm00001d002446	Zm00001d002446_T001	TGACG-motif	TGACG	896	5	+	Hordeum vulgare	cis-acting regulatory element involved in the MeJA-responsiveness
ZmWAKL11	Zm00001d002446	Zm00001d002446_T001	TGACG-motif	TGACG	1120	5	+	Hordeum vulgare	cis-acting regulatory element involved in the MeJA-responsiveness
ZmWAKL11	Zm00001d002446	Zm00001d002446_T001	MYB-like sequence	TAACCA	1892	6	+	Arabidopsis thaliana
ZmWAKL11	Zm00001d002446	Zm00001d002446_T001	MYB	CAACAG	221	6	-	Arabidopsis thaliana
ZmWAKL11	Zm00001d002446	Zm00001d002446_T001	MYB	CAACCA	407	6	+	Arabidopsis thaliana
ZmWAKL11	Zm00001d002446	Zm00001d002446_T001	MYB	TAACCA	1892	6	+	Arabidopsis thaliana
ZmWAKL11	Zm00001d002446	Zm00001d002446_T001	MYB	CAACCA	1959	6	-	Arabidopsis thaliana
ZmWAKL11	Zm00001d002446	Zm00001d002446_T001	CAG-motif	GAAAGGCAGAC	1529	10	+	Arabidopsis thaliana	part of a light response element
ZmWAKL11	Zm00001d002446	Zm00001d002446_T001	CAG-motif	GAAAGGCAGAC	1577	10	+	Arabidopsis thaliana	part of a light response element
ZmWAKL11	Zm00001d002446	Zm00001d002446_T001	Myb-binding site	CAACAG	221	6	-	Nicotiana tabacum
ZmWAKL12	Zm00001d002447	Zm00001d002447_T002	G-Box	CACGTG	163	6	+	Pisum sativum	cis-acting regulatory element involved in light responsiveness
ZmWAKL12	Zm00001d002447	Zm00001d002447_T002	MYC	CATTTG	568	6	-	Arabidopsis thaliana
ZmWAKL12	Zm00001d002447	Zm00001d002447_T002	MYC	CATGTG	771	6	+	Arabidopsis thaliana
ZmWAKL12	Zm00001d002447	Zm00001d002447_T002	ABRE	CACGTG	163	6	+	Arabidopsis thaliana	cis-acting element involved in the abscisic acid responsiveness
ZmWAKL12	Zm00001d002447	Zm00001d002447_T002	ABRE	ACGTG	164	5	+	Arabidopsis thaliana	cis-acting element involved in the abscisic acid responsiveness
ZmWAKL12	Zm00001d002447	Zm00001d002447_T002	ABRE	ACGTG	1977	5	-	Arabidopsis thaliana	cis-acting element involved in the abscisic acid responsiveness
ZmWAKL12	Zm00001d002447	Zm00001d002447_T002	TATA-box	TATA	736	4	+	Arabidopsis thaliana	core promoter element around -30 of transcription start
ZmWAKL12	Zm00001d002447	Zm00001d002447_T002	TATA-box	TATATA	752	6	+	Arabidopsis thaliana	core promoter element around -30 of transcription start
ZmWAKL12	Zm00001d002447	Zm00001d002447_T002	TATA-box	ATATAT	753	6	+	Brassica napus	core promoter element around -30 of transcription start
ZmWAKL12	Zm00001d002447	Zm00001d002447_T002	TATA-box	TATA	754	4	+	Arabidopsis thaliana	core promoter element around -30 of transcription start
ZmWAKL12	Zm00001d002447	Zm00001d002447_T002	TATA-box	ATATAA	1120	6	+	Brassica oleracea	core promoter element around -30 of transcription start
ZmWAKL12	Zm00001d002447	Zm00001d002447_T002	TATA-box	TATA	1121	4	-	Arabidopsis thaliana	core promoter element around -30 of transcription start
ZmWAKL12	Zm00001d002447	Zm00001d002447_T002	TATA-box	ATATAA	1231	6	+	Brassica oleracea	core promoter element around -30 of transcription start
ZmWAKL12	Zm00001d002447	Zm00001d002447_T002	TATA-box	TATA	1232	4	-	Arabidopsis thaliana	core promoter element around -30 of transcription start
ZmWAKL12	Zm00001d002447	Zm00001d002447_T002	TATA-box	ATATAT	1641	6	-	Brassica napus	core promoter element around -30 of transcription start
ZmWAKL12	Zm00001d002447	Zm00001d002447_T002	TATA-box	TATA	1642	4	-	Arabidopsis thaliana	core promoter element around -30 of transcription start
ZmWAKL12	Zm00001d002447	Zm00001d002447_T002	TATA-box	ATATAA	1668	6	+	Brassica oleracea	core promoter element around -30 of transcription start
ZmWAKL12	Zm00001d002447	Zm00001d002447_T002	TATA-box	TATA	1669	4	-	Arabidopsis thaliana	core promoter element around -30 of transcription start
ZmWAKL12	Zm00001d002447	Zm00001d002447_T002	TATA-box	ATATAT	1675	6	-	Brassica napus	core promoter element around -30 of transcription start
ZmWAKL12	Zm00001d002447	Zm00001d002447_T002	TATA-box	TATA	1676	4	-	Arabidopsis thaliana	core promoter element around -30 of transcription start
ZmWAKL12	Zm00001d002447	Zm00001d002447_T002	TATA-box	TATACA	1682	6	-	Helianthus annuus	core promoter element around -30 of transcription start
ZmWAKL12	Zm00001d002447	Zm00001d002447_T002	TATA-box	TATA	1684	4	-	Arabidopsis thaliana	core promoter element around -30 of transcription start
ZmWAKL12	Zm00001d002447	Zm00001d002447_T002	TATA-box	TACATAAA	1714	8	-	Oryza sativa	core promoter element around -30 of transcription start
ZmWAKL12	Zm00001d002447	Zm00001d002447_T002	TATA-box	TATA	1723	4	-	Arabidopsis thaliana	core promoter element around -30 of transcription start
ZmWAKL12	Zm00001d002447	Zm00001d002447_T002	TATA-box	ATATAA	1733	6	+	Brassica oleracea	core promoter element around -30 of transcription start
ZmWAKL12	Zm00001d002447	Zm00001d002447_T002	TATA-box	TATA	1734	4	-	Arabidopsis thaliana	core promoter element around -30 of transcription start
ZmWAKL12	Zm00001d002447	Zm00001d002447_T002	TATA-box	ATTATA	1766	6	+	Brassica napus	core promoter element around -30 of transcription start
ZmWAKL12	Zm00001d002447	Zm00001d002447_T002	TATA-box	TATAA	1767	5	-	Arabidopsis thaliana	core promoter element around -30 of transcription start
ZmWAKL12	Zm00001d002447	Zm00001d002447_T002	TATA-box	TATA	1768	4	-	Arabidopsis thaliana	core promoter element around -30 of transcription start
ZmWAKL12	Zm00001d002447	Zm00001d002447_T002	TATA-box	TACATAAA	1794	8	+	Oryza sativa	core promoter element around -30 of transcription start
ZmWAKL12	Zm00001d002447	Zm00001d002447_T002	TATA-box	TATA	1823	4	-	Arabidopsis thaliana	core promoter element around -30 of transcription start
ZmWAKL12	Zm00001d002447	Zm00001d002447_T002	TATA-box	TATAA	1841	5	-	Arabidopsis thaliana	core promoter element around -30 of transcription start
ZmWAKL12	Zm00001d002447	Zm00001d002447_T002	TATA-box	TATA	1842	4	-	Arabidopsis thaliana	core promoter element around -30 of transcription start
ZmWAKL12	Zm00001d002447	Zm00001d002447_T002	chs-CMA1a	TTACTTAA	1901	8	-	Daucus carota	part of a light responsive element
ZmWAKL12	Zm00001d002447	Zm00001d002447_T002	Unnamed__4	CTCC	284	4	+	Petroselinum hortense
ZmWAKL12	Zm00001d002447	Zm00001d002447_T002	Unnamed__4	CTCC	346	4	-	Petroselinum hortense
ZmWAKL12	Zm00001d002447	Zm00001d002447_T002	Unnamed__4	CTCC	525	4	+	Petroselinum hortense
ZmWAKL12	Zm00001d002447	Zm00001d002447_T002	Unnamed__4	CTCC	611	4	-	Petroselinum hortense
ZmWAKL12	Zm00001d002447	Zm00001d002447_T002	Unnamed__4	CTCC	716	4	-	Petroselinum hortense
ZmWAKL12	Zm00001d002447	Zm00001d002447_T002	Unnamed__4	CTCC	895	4	+	Petroselinum hortense
ZmWAKL12	Zm00001d002447	Zm00001d002447_T002	Unnamed__4	CTCC	962	4	+	Petroselinum hortense
ZmWAKL12	Zm00001d002447	Zm00001d002447_T002	Unnamed__4	CTCC	1006	4	-	Petroselinum hortense
ZmWAKL12	Zm00001d002447	Zm00001d002447_T002	Unnamed__4	CTCC	1243	4	-	Petroselinum hortense
ZmWAKL12	Zm00001d002447	Zm00001d002447_T002	Unnamed__4	CTCC	1481	4	+	Petroselinum hortense
ZmWAKL12	Zm00001d002447	Zm00001d002447_T002	Unnamed__4	CTCC	1815	4	+	Petroselinum hortense
ZmWAKL12	Zm00001d002447	Zm00001d002447_T002	TGACG-motif	TGACG	1918	5	-	Hordeum vulgare	cis-acting regulatory element involved in the MeJA-responsiveness
ZmWAKL12	Zm00001d002447	Zm00001d002447_T002	MBS	CAACTG	154	6	+	Arabidopsis thaliana	MYB binding site involved in drought-inducibility
ZmWAKL12	Zm00001d002447	Zm00001d002447_T002	MBS	CAACTG	504	6	-	Arabidopsis thaliana	MYB binding site involved in drought-inducibility
ZmWAKL12	Zm00001d002447	Zm00001d002447_T002	MYB-like sequence	TAACCA	36	6	-	Arabidopsis thaliana
ZmWAKL12	Zm00001d002447	Zm00001d002447_T002	MYB-like sequence	TAACCA	91	6	+	Arabidopsis thaliana
ZmWAKL12	Zm00001d002447	Zm00001d002447_T002	Myb-binding site	CAACAG	65	6	-	Nicotiana tabacum
ZmWAKL12	Zm00001d002447	Zm00001d002447_T002	Myb-binding site	CAACAG	1343	6	-	Nicotiana tabacum
ZmWAKL12	Zm00001d002447	Zm00001d002447_T002	Unnamed__6	taTAAATATct	1709	10	-	Zea mays
ZmWAKL12	Zm00001d002447	Zm00001d002447_T002	MYB	TAACCA	36	6	-	Arabidopsis thaliana
ZmWAKL12	Zm00001d002447	Zm00001d002447_T002	MYB	CAACAG	65	6	-	Arabidopsis thaliana
ZmWAKL12	Zm00001d002447	Zm00001d002447_T002	MYB	TAACCA	91	6	+	Arabidopsis thaliana
ZmWAKL12	Zm00001d002447	Zm00001d002447_T002	MYB	CAACAG	1343	6	-	Arabidopsis thaliana
ZmWAKL12	Zm00001d002447	Zm00001d002447_T002	CAAT-box	CAAT	22	4	-	Nicotiana glutinosa
ZmWAKL12	Zm00001d002447	Zm00001d002447_T002	CAAT-box	CAAT	73	4	-	Nicotiana glutinosa
ZmWAKL12	Zm00001d002447	Zm00001d002447_T002	CAAT-box	CCAAT	287	5	+	Arabidopsis thaliana	common cis-acting element in promoter and enhancer regions
ZmWAKL12	Zm00001d002447	Zm00001d002447_T002	CAAT-box	CAAT	288	4	+	Nicotiana glutinosa
ZmWAKL12	Zm00001d002447	Zm00001d002447_T002	CAAT-box	CAAAT	300	5	-	Pisum sativum	common cis-acting element in promoter and enhancer regions
ZmWAKL12	Zm00001d002447	Zm00001d002447_T002	CAAT-box	CCAAT	305	5	+	Arabidopsis thaliana	common cis-acting element in promoter and enhancer regions
ZmWAKL12	Zm00001d002447	Zm00001d002447_T002	CAAT-box	CAAT	306	4	+	Nicotiana glutinosa
ZmWAKL12	Zm00001d002447	Zm00001d002447_T002	CAAT-box	CAACCAACTCC	346	10	-	Arabidopsis thaliana	common cis-acting element in promoter and enhancer regions
ZmWAKL12	Zm00001d002447	Zm00001d002447_T002	CAAT-box	CAAT	353	4	-	Nicotiana glutinosa
ZmWAKL12	Zm00001d002447	Zm00001d002447_T002	CAAT-box	CAAAT	359	5	-	Pisum sativum	common cis-acting element in promoter and enhancer regions
ZmWAKL12	Zm00001d002447	Zm00001d002447_T002	CAAT-box	CAAAT	370	5	+	Pisum sativum	common cis-acting element in promoter and enhancer regions
ZmWAKL12	Zm00001d002447	Zm00001d002447_T002	CAAT-box	CAAT	416	4	+	Nicotiana glutinosa
ZmWAKL12	Zm00001d002447	Zm00001d002447_T002	CAAT-box	CAAAT	568	5	+	Pisum sativum	common cis-acting element in promoter and enhancer regions
ZmWAKL12	Zm00001d002447	Zm00001d002447_T002	CAAT-box	CCAAT	598	5	+	Arabidopsis thaliana	common cis-acting element in promoter and enhancer regions
ZmWAKL12	Zm00001d002447	Zm00001d002447_T002	CAAT-box	CAAT	599	4	+	Nicotiana glutinosa
ZmWAKL12	Zm00001d002447	Zm00001d002447_T002	CAAT-box	CCAAT	652	5	+	Arabidopsis thaliana	common cis-acting element in promoter and enhancer regions
ZmWAKL12	Zm00001d002447	Zm00001d002447_T002	CAAT-box	CAAT	653	4	+	Nicotiana glutinosa
ZmWAKL12	Zm00001d002447	Zm00001d002447_T002	CAAT-box	CAAT	681	4	-	Nicotiana glutinosa
ZmWAKL12	Zm00001d002447	Zm00001d002447_T002	CAAT-box	CCAAT	711	5	-	Arabidopsis thaliana	common cis-acting element in promoter and enhancer regions
ZmWAKL12	Zm00001d002447	Zm00001d002447_T002	CAAT-box	CAAT	943	4	+	Nicotiana glutinosa
ZmWAKL12	Zm00001d002447	Zm00001d002447_T002	CAAT-box	CAAT	955	4	+	Nicotiana glutinosa
ZmWAKL12	Zm00001d002447	Zm00001d002447_T002	CAAT-box	CAAAT	976	5	-	Pisum sativum	common cis-acting element in promoter and enhancer regions
ZmWAKL12	Zm00001d002447	Zm00001d002447_T002	CAAT-box	CCAAT	1003	5	-	Arabidopsis thaliana	common cis-acting element in promoter and enhancer regions
ZmWAKL12	Zm00001d002447	Zm00001d002447_T002	CAAT-box	CAAT	1021	4	-	Nicotiana glutinosa
ZmWAKL12	Zm00001d002447	Zm00001d002447_T002	CAAT-box	CAAAT	1031	5	+	Pisum sativum	common cis-acting element in promoter and enhancer regions
ZmWAKL12	Zm00001d002447	Zm00001d002447_T002	CAAT-box	CAAT	1038	4	-	Nicotiana glutinosa
ZmWAKL12	Zm00001d002447	Zm00001d002447_T002	CAAT-box	CAAT	1050	4	-	Nicotiana glutinosa
ZmWAKL12	Zm00001d002447	Zm00001d002447_T002	CAAT-box	CAAT	1079	4	+	Nicotiana glutinosa
ZmWAKL12	Zm00001d002447	Zm00001d002447_T002	CAAT-box	CAAAT	1125	5	-	Pisum sativum	common cis-acting element in promoter and enhancer regions
ZmWAKL12	Zm00001d002447	Zm00001d002447_T002	CAAT-box	CAAT	1155	4	-	Nicotiana glutinosa
ZmWAKL12	Zm00001d002447	Zm00001d002447_T002	CAAT-box	CAAT	1252	4	-	Nicotiana glutinosa
ZmWAKL12	Zm00001d002447	Zm00001d002447_T002	CAAT-box	CAAT	1295	4	-	Nicotiana glutinosa
ZmWAKL12	Zm00001d002447	Zm00001d002447_T002	CAAT-box	CAAT	1338	4	-	Nicotiana glutinosa
ZmWAKL12	Zm00001d002447	Zm00001d002447_T002	CAAT-box	CAAT	1357	4	+	Nicotiana glutinosa
ZmWAKL12	Zm00001d002447	Zm00001d002447_T002	CAAT-box	CAAAT	1464	5	-	Pisum sativum	common cis-acting element in promoter and enhancer regions
ZmWAKL12	Zm00001d002447	Zm00001d002447_T002	CAAT-box	CAAT	1608	4	-	Nicotiana glutinosa
ZmWAKL12	Zm00001d002447	Zm00001d002447_T002	CAAT-box	CAAT	1647	4	+	Nicotiana glutinosa
ZmWAKL12	Zm00001d002447	Zm00001d002447_T002	CAAT-box	CAAAT	1679	5	-	Pisum sativum	common cis-acting element in promoter and enhancer regions
ZmWAKL12	Zm00001d002447	Zm00001d002447_T002	CAAT-box	CAAAT	1781	5	+	Pisum sativum	common cis-acting element in promoter and enhancer regions
ZmWAKL12	Zm00001d002447	Zm00001d002447_T002	CAAT-box	CAAT	1972	4	+	Nicotiana glutinosa
ZmWAKL12	Zm00001d002447	Zm00001d002447_T002	TC-rich repeats	GTTTTCTTAC	258	9	+	Nicotiana tabacum	cis-acting element involved in defense and stress responsiveness
ZmWAKL12	Zm00001d002447	Zm00001d002447_T002	TATC-box	TATCCCA	675	7	-	Oryza sativa	cis-acting element involved in gibberellin-responsiveness
ZmWAKL12	Zm00001d002447	Zm00001d002447_T002	G-box	CACGTG	163	6	+	Arabidopsis thaliana	cis-acting regulatory element involved in light responsiveness
ZmWAKL12	Zm00001d002447	Zm00001d002447_T002	G-box	CACGAC	1421	6	-	Zea mays	cis-acting regulatory element involved in light responsiveness
ZmWAKL12	Zm00001d002447	Zm00001d002447_T002	G-box	CACGTC	1977	6	+	Zea mays	cis-acting regulatory element involved in light responsiveness
ZmWAKL12	Zm00001d002447	Zm00001d002447_T002	AT~TATA-box	TATATA	752	6	+	Arabidopsis thaliana
ZmWAKL12	Zm00001d002447	Zm00001d002447_T002	A-box	CCGTCC	1269	6	-	Petroselinum crispum	cis-acting regulatory element
ZmWAKL12	Zm00001d002447	Zm00001d002447_T002	as-1	TGACG	1918	5	-	Arabidopsis thaliana
ZmWAKL12	Zm00001d002447	Zm00001d002447_T002	CCAAT-box	CAACGG	1062	6	-	Hordeum vulgare	MYBHv1 binding site
ZmWAKL12	Zm00001d002447	Zm00001d002447_T002	AT-rich sequence	TAAAATACT	630	9	-	Pisum sativum	element for maximal elicitor-mediated activation (2copies)
ZmWAKL12	Zm00001d002447	Zm00001d002447_T002	ARE	AAACCA	178	6	-	Zea mays	cis-acting regulatory element essential for the anaerobic induction
ZmWAKL12	Zm00001d002447	Zm00001d002447_T002	ARE	AAACCA	319	6	-	Zea mays	cis-acting regulatory element essential for the anaerobic induction
ZmWAKL12	Zm00001d002447	Zm00001d002447_T002	RY-element	CATGCATG	696	8	+	Helianthus annuus	cis-acting regulatory element involved in seed-specific regulation
ZmWAKL12	Zm00001d002447	Zm00001d002447_T002	AAGAA-motif	GAAAGAA	900	7	-	Avena sativa
ZmWAKL12	Zm00001d002447	Zm00001d002447_T002	AAGAA-motif	GAAAGAA	1946	7	+	Avena sativa
ZmWAKL12	Zm00001d002447	Zm00001d002447_T002	Box 4	ATTAAT	585	6	+	Petroselinum crispum	part of a conserved DNA module involved in light responsiveness
ZmWAKL12	Zm00001d002447	Zm00001d002447_T002	Box 4	ATTAAT	1151	6	-	Petroselinum crispum	part of a conserved DNA module involved in light responsiveness
ZmWAKL12	Zm00001d002447	Zm00001d002447_T002	ACE	CTAACGTATT	1699	9	-	Petroselinum crispum	cis-acting element involved in light responsiveness
ZmWAKL12	Zm00001d002447	Zm00001d002447_T002	TCA-element	TCAGAAGAGG	980	9	-	Brassica oleracea	cis-acting element involved in salicylic acid responsiveness
ZmWAKL12	Zm00001d002447	Zm00001d002447_T002	Box III	atCATTTTCACt	385	11	-	Pisum sativum	protein binding site
ZmWAKL12	Zm00001d002447	Zm00001d002447_T002	WRE3	CCACCT	465	6	+	Pisum sativum
ZmWAKL12	Zm00001d002447	Zm00001d002447_T002	CGTCA-motif	CGTCA	1918	5	+	Hordeum vulgare	cis-acting regulatory element involved in the MeJA-responsiveness
ZmWAKL12	Zm00001d002447	Zm00001d002447_T002	TATA	TATAAAAT	1669	8	+	Arabidopsis thaliana
ZmWAKL12	Zm00001d002447	Zm00001d002447_T002		motif_sequence	83	4	+	organism	short_function
ZmWAKL12	Zm00001d002447	Zm00001d002447_T002		motif_sequence	282	4	+	organism	short_function
ZmWAKL12	Zm00001d002447	Zm00001d002447_T002		motif_sequence	422	4	+	organism	short_function
ZmWAKL12	Zm00001d002447	Zm00001d002447_T002		motif_sequence	492	4	-	organism	short_function
ZmWAKL12	Zm00001d002447	Zm00001d002447_T002		motif_sequence	512	4	+	organism	short_function
ZmWAKL12	Zm00001d002447	Zm00001d002447_T002		motif_sequence	571	4	+	organism	short_function
ZmWAKL12	Zm00001d002447	Zm00001d002447_T002		motif_sequence	581	4	-	organism	short_function
ZmWAKL12	Zm00001d002447	Zm00001d002447_T002		motif_sequence	719	4	-	organism	short_function
ZmWAKL12	Zm00001d002447	Zm00001d002447_T002		motif_sequence	726	4	+	organism	short_function
ZmWAKL12	Zm00001d002447	Zm00001d002447_T002		motif_sequence	772	4	+	organism	short_function
ZmWAKL12	Zm00001d002447	Zm00001d002447_T002		motif_sequence	884	4	+	organism	short_function
ZmWAKL12	Zm00001d002447	Zm00001d002447_T002		motif_sequence	981	4	+	organism	short_function
ZmWAKL12	Zm00001d002447	Zm00001d002447_T002		motif_sequence	1097	4	-	organism	short_function
ZmWAKL12	Zm00001d002447	Zm00001d002447_T002		motif_sequence	1110	4	+	organism	short_function
ZmWAKL12	Zm00001d002447	Zm00001d002447_T002		motif_sequence	1159	4	+	organism	short_function
ZmWAKL12	Zm00001d002447	Zm00001d002447_T002		motif_sequence	1214	4	-	organism	short_function
ZmWAKL12	Zm00001d002447	Zm00001d002447_T002		motif_sequence	1717	4	+	organism	short_function
ZmWAKL12	Zm00001d002447	Zm00001d002447_T002		motif_sequence	1985	4	-	organism	short_function
ZmWAKL12	Zm00001d002447	Zm00001d002447_T002	AT1-motif	AATTATTTTTTATT	289	13	+	Solanum tuberosum	part of a light responsive module
ZmWAKL12	Zm00001d002447	Zm00001d002447_T002	CCGTCC motif	CCGTCC	1269	6	-	Nicotiana tabacum
ZmWAKL12	Zm00001d002447	Zm00001d002447_T002	CARE	CAACTCAC	243	8	+	Oryza sativa
ZmWAKL12	Zm00001d002447	Zm00001d002447_T002	CCGTCC-box	CCGTCC	1269	6	-	Petroselinum hortense
ZmWAKL12	Zm00001d002447	Zm00001d002447_T002	TCT-motif	TCTTAC	842	6	+	Arabidopsis thaliana	part of a light responsive element
ZmWAKL12	Zm00001d002447	Zm00001d002447_T002	AE-box	AGAAACAA	1776	8	+	Arabidopsis thaliana	part of a module for light response
ZmWAKL12	Zm00001d002447	Zm00001d002447_T002	Unnamed__1	CGTGG	94	5	-	Zea mays
ZmWAKL12	Zm00001d002447	Zm00001d002447_T002	Unnamed__1	CGTGG	165	5	+	Zea mays
ZmWAKL12	Zm00001d002447	Zm00001d002447_T002	Unnamed__1	CGTGG	1423	5	+	Zea mays
ZmWAKL12	Zm00001d002447	Zm00001d002447_T002	Unnamed__1	CGTGG	1443	5	+	Zea mays
ZmWAKL12	Zm00001d002447	Zm00001d002447_T002	Unnamed__1	GAATTTAATTAA	1901	11	-	Glycine max	60K protein binding site
ZmWAKL12	Zm00001d002447	Zm00001d002447_T002	Unnamed__1	CGTGG	1955	5	-	Zea mays
ZmWAKL12	Zm00001d002447	Zm00001d002447_T002	Myb	CAACTG	154	6	+	Arabidopsis thaliana
ZmWAKL12	Zm00001d002447	Zm00001d002447_T002	Myb	CAACTG	504	6	-	Arabidopsis thaliana
ZmWAKL12	Zm00001d002447	Zm00001d002447_T002	MYB recognition site	CCGTTG	1062	6	+	Arabidopsis thaliana
ZmWAKL13	Zm00001d002979	Zm00001d002979_T001	WRE3	CCACCT	1002	6	-	Pisum sativum
ZmWAKL13	Zm00001d002979	Zm00001d002979_T001	ABRE4	CACGTA	583	6	+	Zea mays
ZmWAKL13	Zm00001d002979	Zm00001d002979_T001	AT-rich element	ATAGAAATCAA	1571	10	-	Glycine max	binding site of AT-rich DNA binding protein (ATBP-1)
ZmWAKL13	Zm00001d002979	Zm00001d002979_T001		motif_sequence	47	4	-	organism	short_function
ZmWAKL13	Zm00001d002979	Zm00001d002979_T001		motif_sequence	63	4	+	organism	short_function
ZmWAKL13	Zm00001d002979	Zm00001d002979_T001		motif_sequence	151	4	-	organism	short_function
ZmWAKL13	Zm00001d002979	Zm00001d002979_T001		motif_sequence	294	4	-	organism	short_function
ZmWAKL13	Zm00001d002979	Zm00001d002979_T001		motif_sequence	304	4	+	organism	short_function
ZmWAKL13	Zm00001d002979	Zm00001d002979_T001		motif_sequence	450	4	-	organism	short_function
ZmWAKL13	Zm00001d002979	Zm00001d002979_T001		motif_sequence	457	4	+	organism	short_function
ZmWAKL13	Zm00001d002979	Zm00001d002979_T001		motif_sequence	459	4	-	organism	short_function
ZmWAKL13	Zm00001d002979	Zm00001d002979_T001		motif_sequence	659	4	+	organism	short_function
ZmWAKL13	Zm00001d002979	Zm00001d002979_T001		motif_sequence	878	4	+	organism	short_function
ZmWAKL13	Zm00001d002979	Zm00001d002979_T001		motif_sequence	1057	4	-	organism	short_function
ZmWAKL13	Zm00001d002979	Zm00001d002979_T001		motif_sequence	1149	4	+	organism	short_function
ZmWAKL13	Zm00001d002979	Zm00001d002979_T001		motif_sequence	1269	4	-	organism	short_function
ZmWAKL13	Zm00001d002979	Zm00001d002979_T001		motif_sequence	1275	4	+	organism	short_function
ZmWAKL13	Zm00001d002979	Zm00001d002979_T001		motif_sequence	1329	4	+	organism	short_function
ZmWAKL13	Zm00001d002979	Zm00001d002979_T001		motif_sequence	1519	4	+	organism	short_function
ZmWAKL13	Zm00001d002979	Zm00001d002979_T001		motif_sequence	1968	4	-	organism	short_function
ZmWAKL13	Zm00001d002979	Zm00001d002979_T001	LTR	CCGAAA	1449	6	+	Hordeum vulgare	cis-acting element involved in low-temperature responsiveness
ZmWAKL13	Zm00001d002979	Zm00001d002979_T001	LTR	CCGAAA	1862	6	+	Hordeum vulgare	cis-acting element involved in low-temperature responsiveness
ZmWAKL13	Zm00001d002979	Zm00001d002979_T001	TATA	TATAAAAT	1537	8	+	Arabidopsis thaliana
ZmWAKL13	Zm00001d002979	Zm00001d002979_T001	CGTCA-motif	CGTCA	1765	5	-	Hordeum vulgare	cis-acting regulatory element involved in the MeJA-responsiveness
ZmWAKL13	Zm00001d002979	Zm00001d002979_T001	AE-box	AGAAACAA	1092	8	+	Arabidopsis thaliana	part of a module for light response
ZmWAKL13	Zm00001d002979	Zm00001d002979_T001	P-box	CCTTTTG	13	7	-	Oryza sativa	gibberellin-responsive element
ZmWAKL13	Zm00001d002979	Zm00001d002979_T001	ATCT-motif	AATCTAATCC	1547	9	+	Pisum sativum	part of a conserved DNA module involved in light responsiveness
ZmWAKL13	Zm00001d002979	Zm00001d002979_T001	dOCT	CACGGATC	1007	8	-	Zea mays
ZmWAKL13	Zm00001d002979	Zm00001d002979_T001	Myb	CAACTG	494	6	-	Arabidopsis thaliana
ZmWAKL13	Zm00001d002979	Zm00001d002979_T001	Myb	TAACTG	700	6	-	Arabidopsis thaliana
ZmWAKL13	Zm00001d002979	Zm00001d002979_T001	Myb	TAACTG	704	6	+	Arabidopsis thaliana
ZmWAKL13	Zm00001d002979	Zm00001d002979_T001	Myb	TAACTG	946	6	-	Arabidopsis thaliana
ZmWAKL13	Zm00001d002979	Zm00001d002979_T001	Unnamed__1	CGTGG	898	5	+	Zea mays
ZmWAKL13	Zm00001d002979	Zm00001d002979_T001	Unnamed__1	CGTGG	1257	5	+	Zea mays
ZmWAKL13	Zm00001d002979	Zm00001d002979_T001	CAT-box	GCCACT	1240	6	-	Arabidopsis thaliana	cis-acting regulatory element related to meristem expression
ZmWAKL13	Zm00001d002979	Zm00001d002979_T001	TGACG-motif	TGACG	1765	5	+	Hordeum vulgare	cis-acting regulatory element involved in the MeJA-responsiveness
ZmWAKL13	Zm00001d002979	Zm00001d002979_T001	Unnamed__4	CTCC	274	4	-	Petroselinum hortense
ZmWAKL13	Zm00001d002979	Zm00001d002979_T001	Unnamed__4	CTCC	790	4	-	Petroselinum hortense
ZmWAKL13	Zm00001d002979	Zm00001d002979_T001	Unnamed__4	CTCC	802	4	-	Petroselinum hortense
ZmWAKL13	Zm00001d002979	Zm00001d002979_T001	Unnamed__4	CTCC	915	4	-	Petroselinum hortense
ZmWAKL13	Zm00001d002979	Zm00001d002979_T001	Unnamed__4	CTCC	1047	4	-	Petroselinum hortense
ZmWAKL13	Zm00001d002979	Zm00001d002979_T001	Unnamed__4	CTCC	1136	4	+	Petroselinum hortense
ZmWAKL13	Zm00001d002979	Zm00001d002979_T001	Unnamed__4	CTCC	1190	4	+	Petroselinum hortense
ZmWAKL13	Zm00001d002979	Zm00001d002979_T001	Unnamed__4	CTCC	1331	4	+	Petroselinum hortense
ZmWAKL13	Zm00001d002979	Zm00001d002979_T001	Unnamed__4	CTCC	1807	4	+	Petroselinum hortense
ZmWAKL13	Zm00001d002979	Zm00001d002979_T001	Unnamed__4	CTCC	1845	4	+	Petroselinum hortense
ZmWAKL13	Zm00001d002979	Zm00001d002979_T001	TATA-box	TATAAAT	159	7	-	Brassica juncea	core promoter element around -30 of transcription start
ZmWAKL13	Zm00001d002979	Zm00001d002979_T001	TATA-box	TATAAA	160	6	-	Helianthus annuus	core promoter element around -30 of transcription start
ZmWAKL13	Zm00001d002979	Zm00001d002979_T001	TATA-box	TATAA	161	5	-	Arabidopsis thaliana	core promoter element around -30 of transcription start
ZmWAKL13	Zm00001d002979	Zm00001d002979_T001	TATA-box	TATA	162	4	+	Arabidopsis thaliana	core promoter element around -30 of transcription start
ZmWAKL13	Zm00001d002979	Zm00001d002979_T001	TATA-box	TAAAGATT	217	8	-	Arabidopsis thaliana	core promoter element around -30 of transcription start
ZmWAKL13	Zm00001d002979	Zm00001d002979_T001	TATA-box	TATACA	247	6	-	Helianthus annuus	core promoter element around -30 of transcription start
ZmWAKL13	Zm00001d002979	Zm00001d002979_T001	TATA-box	TATA	249	4	+	Arabidopsis thaliana	core promoter element around -30 of transcription start
ZmWAKL13	Zm00001d002979	Zm00001d002979_T001	TATA-box	ATATAA	667	6	+	Brassica oleracea	core promoter element around -30 of transcription start
ZmWAKL13	Zm00001d002979	Zm00001d002979_T001	TATA-box	TATA	668	4	+	Arabidopsis thaliana	core promoter element around -30 of transcription start
ZmWAKL13	Zm00001d002979	Zm00001d002979_T001	TATA-box	TATA	675	4	+	Arabidopsis thaliana	core promoter element around -30 of transcription start
ZmWAKL13	Zm00001d002979	Zm00001d002979_T001	TATA-box	TATAAAT	1123	7	-	Brassica juncea	core promoter element around -30 of transcription start
ZmWAKL13	Zm00001d002979	Zm00001d002979_T001	TATA-box	TATAAA	1124	6	-	Helianthus annuus	core promoter element around -30 of transcription start
ZmWAKL13	Zm00001d002979	Zm00001d002979_T001	TATA-box	TATAA	1125	5	-	Arabidopsis thaliana	core promoter element around -30 of transcription start
ZmWAKL13	Zm00001d002979	Zm00001d002979_T001	TATA-box	TATA	1126	4	-	Arabidopsis thaliana	core promoter element around -30 of transcription start
ZmWAKL13	Zm00001d002979	Zm00001d002979_T001	TATA-box	TATA	1399	4	-	Arabidopsis thaliana	core promoter element around -30 of transcription start
ZmWAKL13	Zm00001d002979	Zm00001d002979_T001	TATA-box	TACATAAA	1470	8	-	Oryza sativa	core promoter element around -30 of transcription start
ZmWAKL13	Zm00001d002979	Zm00001d002979_T001	TATA-box	TATACA	1474	6	-	Helianthus annuus	core promoter element around -30 of transcription start
ZmWAKL13	Zm00001d002979	Zm00001d002979_T001	TATA-box	TATA	1476	4	-	Arabidopsis thaliana	core promoter element around -30 of transcription start
ZmWAKL13	Zm00001d002979	Zm00001d002979_T001	TATA-box	TATA	1537	4	-	Arabidopsis thaliana	core promoter element around -30 of transcription start
ZmWAKL13	Zm00001d002979	Zm00001d002979_T001	TATA-box	ccTATAAAaa	1555	9	+	Arabidopsis thaliana	core promoter element around -30 of transcription start
ZmWAKL13	Zm00001d002979	Zm00001d002979_T001	TATA-box	TATA	1710	4	-	Arabidopsis thaliana	core promoter element around -30 of transcription start
ZmWAKL13	Zm00001d002979	Zm00001d002979_T001	MYC	CATGTG	1148	6	+	Arabidopsis thaliana
ZmWAKL13	Zm00001d002979	Zm00001d002979_T001	MYC	CATTTG	1296	6	-	Arabidopsis thaliana
ZmWAKL13	Zm00001d002979	Zm00001d002979_T001	MYC	CATTTG	1612	6	-	Arabidopsis thaliana
ZmWAKL13	Zm00001d002979	Zm00001d002979_T001	MYC	CATGTG	1898	6	-	Arabidopsis thaliana
ZmWAKL13	Zm00001d002979	Zm00001d002979_T001	ABRE	ACGTG	583	5	-	Arabidopsis thaliana	cis-acting element involved in the abscisic acid responsiveness
ZmWAKL13	Zm00001d002979	Zm00001d002979_T001	ABRE	ACGTG	823	5	+	Arabidopsis thaliana	cis-acting element involved in the abscisic acid responsiveness
ZmWAKL13	Zm00001d002979	Zm00001d002979_T001	ABRE	ACGTG	1767	5	+	Arabidopsis thaliana	cis-acting element involved in the abscisic acid responsiveness
ZmWAKL13	Zm00001d002979	Zm00001d002979_T001	MYB	CAACAG	834	6	-	Arabidopsis thaliana
ZmWAKL13	Zm00001d002979	Zm00001d002979_T001	MYB	CAACCA	940	6	-	Arabidopsis thaliana
ZmWAKL13	Zm00001d002979	Zm00001d002979_T001	MYB	CAACCA	1491	6	+	Arabidopsis thaliana
ZmWAKL13	Zm00001d002979	Zm00001d002979_T001	Myb-binding site	CAACAG	834	6	-	Nicotiana tabacum
ZmWAKL13	Zm00001d002979	Zm00001d002979_T001	MBS	CAACTG	494	6	-	Arabidopsis thaliana	MYB binding site involved in drought-inducibility
ZmWAKL13	Zm00001d002979	Zm00001d002979_T001	as-1	TGACG	1765	5	+	Arabidopsis thaliana
ZmWAKL13	Zm00001d002979	Zm00001d002979_T001	STRE	AGGGG	831	5	-	Arabidopsis thaliana
ZmWAKL13	Zm00001d002979	Zm00001d002979_T001	G-box	TACGTG	583	6	-	Arabidopsis thaliana	cis-acting regulatory element involved in light responsiveness
ZmWAKL13	Zm00001d002979	Zm00001d002979_T001	G-box	CACGTC	822	6	-	Zea mays	cis-acting regulatory element involved in light responsiveness
ZmWAKL13	Zm00001d002979	Zm00001d002979_T001	G-box	CACGTC	1766	6	-	Zea mays	cis-acting regulatory element involved in light responsiveness
ZmWAKL13	Zm00001d002979	Zm00001d002979_T001	CAAT-box	CAAT	138	4	-	Nicotiana glutinosa
ZmWAKL13	Zm00001d002979	Zm00001d002979_T001	CAAT-box	CAAT	180	4	-	Nicotiana glutinosa
ZmWAKL13	Zm00001d002979	Zm00001d002979_T001	CAAT-box	CAAAT	351	5	-	Pisum sativum	common cis-acting element in promoter and enhancer regions
ZmWAKL13	Zm00001d002979	Zm00001d002979_T001	CAAT-box	CAAT	404	4	-	Nicotiana glutinosa
ZmWAKL13	Zm00001d002979	Zm00001d002979_T001	CAAT-box	CAAAT	408	5	+	Pisum sativum	common cis-acting element in promoter and enhancer regions
ZmWAKL13	Zm00001d002979	Zm00001d002979_T001	CAAT-box	CAAT	533	4	+	Nicotiana glutinosa
ZmWAKL13	Zm00001d002979	Zm00001d002979_T001	CAAT-box	CAAT	623	4	+	Nicotiana glutinosa
ZmWAKL13	Zm00001d002979	Zm00001d002979_T001	CAAT-box	CAAAT	647	5	-	Pisum sativum	common cis-acting element in promoter and enhancer regions
ZmWAKL13	Zm00001d002979	Zm00001d002979_T001	CAAT-box	CAAAT	718	5	+	Pisum sativum	common cis-acting element in promoter and enhancer regions
ZmWAKL13	Zm00001d002979	Zm00001d002979_T001	CAAT-box	CAAT	781	4	+	Nicotiana glutinosa
ZmWAKL13	Zm00001d002979	Zm00001d002979_T001	CAAT-box	TGCCAAC	868	7	+	Petunia hybrida	common cis-acting element in promoter and enhancer regions
ZmWAKL13	Zm00001d002979	Zm00001d002979_T001	CAAT-box	CAAT	874	4	+	Nicotiana glutinosa
ZmWAKL13	Zm00001d002979	Zm00001d002979_T001	CAAT-box	CCAAT	903	5	-	Arabidopsis thaliana	common cis-acting element in promoter and enhancer regions
ZmWAKL13	Zm00001d002979	Zm00001d002979_T001	CAAT-box	CAAT	961	4	+	Nicotiana glutinosa
ZmWAKL13	Zm00001d002979	Zm00001d002979_T001	CAAT-box	CAAT	967	4	-	Nicotiana glutinosa
ZmWAKL13	Zm00001d002979	Zm00001d002979_T001	CAAT-box	CAAAT	977	5	+	Pisum sativum	common cis-acting element in promoter and enhancer regions
ZmWAKL13	Zm00001d002979	Zm00001d002979_T001	CAAT-box	CAAT	1129	4	-	Nicotiana glutinosa
ZmWAKL13	Zm00001d002979	Zm00001d002979_T001	CAAT-box	CAAT	1142	4	-	Nicotiana glutinosa
ZmWAKL13	Zm00001d002979	Zm00001d002979_T001	CAAT-box	CAAT	1197	4	-	Nicotiana glutinosa
ZmWAKL13	Zm00001d002979	Zm00001d002979_T001	CAAT-box	CAAT	1212	4	-	Nicotiana glutinosa
ZmWAKL13	Zm00001d002979	Zm00001d002979_T001	CAAT-box	CAAAT	1296	5	+	Pisum sativum	common cis-acting element in promoter and enhancer regions
ZmWAKL13	Zm00001d002979	Zm00001d002979_T001	CAAT-box	CAAT	1304	4	-	Nicotiana glutinosa
ZmWAKL13	Zm00001d002979	Zm00001d002979_T001	CAAT-box	CAAT	1339	4	+	Nicotiana glutinosa
ZmWAKL13	Zm00001d002979	Zm00001d002979_T001	CAAT-box	CAAAT	1353	5	-	Pisum sativum	common cis-acting element in promoter and enhancer regions
ZmWAKL13	Zm00001d002979	Zm00001d002979_T001	CAAT-box	CAAT	1434	4	-	Nicotiana glutinosa
ZmWAKL13	Zm00001d002979	Zm00001d002979_T001	CAAT-box	CAAAT	1595	5	+	Pisum sativum	common cis-acting element in promoter and enhancer regions
ZmWAKL13	Zm00001d002979	Zm00001d002979_T001	CAAT-box	CAAAT	1612	5	+	Pisum sativum	common cis-acting element in promoter and enhancer regions
ZmWAKL13	Zm00001d002979	Zm00001d002979_T001	CAAT-box	CCAAT	1679	5	-	Arabidopsis thaliana	common cis-acting element in promoter and enhancer regions
ZmWAKL13	Zm00001d002979	Zm00001d002979_T001	CAAT-box	CAAT	1763	4	-	Nicotiana glutinosa
ZmWAKL13	Zm00001d002979	Zm00001d002979_T001	CAAT-box	CAAT	1894	4	+	Nicotiana glutinosa
ZmWAKL13	Zm00001d002979	Zm00001d002979_T001	CAAT-box	CCAAT	1926	5	+	Arabidopsis thaliana	common cis-acting element in promoter and enhancer regions
ZmWAKL13	Zm00001d002979	Zm00001d002979_T001	CAAT-box	CAAT	1927	4	+	Nicotiana glutinosa
ZmWAKL13	Zm00001d002979	Zm00001d002979_T001	CAAT-box	CAAAT	1929	5	-	Pisum sativum	common cis-acting element in promoter and enhancer regions
ZmWAKL13	Zm00001d002979	Zm00001d002979_T001	CAAT-box	CAAT	1963	4	+	Nicotiana glutinosa
ZmWAKL13	Zm00001d002979	Zm00001d002979_T001	O2-site	GATGATGTGG	772	9	-	Zea mays	cis-acting regulatory element involved in zein metabolism regulation
ZmWAKL13	Zm00001d002979	Zm00001d002979_T001	O2-site	GATGATGTGG	1903	9	+	Zea mays	cis-acting regulatory element involved in zein metabolism regulation
ZmWAKL13	Zm00001d002979	Zm00001d002979_T001	Box 4	ATTAAT	70	6	+	Petroselinum crispum	part of a conserved DNA module involved in light responsiveness
ZmWAKL13	Zm00001d002979	Zm00001d002979_T001	Box 4	ATTAAT	174	6	+	Petroselinum crispum	part of a conserved DNA module involved in light responsiveness
ZmWAKL13	Zm00001d002979	Zm00001d002979_T001	Box 4	ATTAAT	214	6	+	Petroselinum crispum	part of a conserved DNA module involved in light responsiveness
ZmWAKL13	Zm00001d002979	Zm00001d002979_T001	Box 4	ATTAAT	1598	6	-	Petroselinum crispum	part of a conserved DNA module involved in light responsiveness
ZmWAKL13	Zm00001d002979	Zm00001d002979_T001	ABRE3a	TACGTG	583	6	-	Zea mays
[truncated: 6,845 more rows]
