# Supplementary material for: Insights into ZmWAKL in maize kernel development: genome-wide investigation and GA-mediated transcription
Source: BMC Genomics. 2023 Dec 11;24:760. doi: 10.1186/s12864-023-09849-6 (PMC10712088; doi:10.1186/s12864-023-09849-6)
Supplement: Supplementary file 10 — Additional file 10: Table S7. 10 Phytohormone related cis-acting elements in the promoter of ZmWAKLs [file 12864_2023_9849_MOESM10_ESM.xlsx]

## Sheet: sheet1
Table S7 10 Phytohormone related cis-acting elements in the promoter of ZmWAKLs
Cis-acting regulatory elements	Annotation	Genes	Element sequence
ABRE	cis-acting element involved in the abscisic acid responsiveness	ZmWAKL01,ZmWAKL02,ZmWAKL03,ZmWAKL04,ZmWAKL05,ZmWAKL06,ZmWAKL08,ZmWAKL09,ZmWAKL10,ZmWAKL11,ZmWAKL12,ZmWAKL13,ZmWAKL14,ZmWAKL15,ZmWAKL16,ZmWAKL17,ZmWAKL18,ZmWAKL19,ZmWAKL20,ZmWAKL21,ZmWAKL22,ZmWAKL24,ZmWAKL25,ZmWAKL26,ZmWAKL28,ZmWAKL30,ZmWAKL31,ZmWAKL32,ZmWAKL33,ZmWAKL34,ZmWAKL35,ZmWAKL36,ZmWAKL38,ZmWAKL39,ZmWAKL40,ZmWAKL41,ZmWAKL42,ZmWAKL43,ZmWAKL44,ZmWAKL45,ZmWAKL46,ZmWAKL47,ZmWAKL48,ZmWAKL49,ZmW…	AACCCGG,ACGTG,CACGTG,CGCACGTGTC,CGTACGTGCA,GACACGTACGT,GCAACGTGTC,GCCGCGTGGC,TACGGTC,TACGTGTC
AuxRR-core	cis-acting regulatory element involved in auxin responsiveness	ZmWAKL09,ZmWAKL22,ZmWAKL26,ZmWAKL34,ZmWAKL35,ZmWAKL36,ZmWAKL42,ZmWAKL44,ZmWAKL45	GGTCCAT
CGTCA-motif	cis-acting regulatory element involved in the MeJA-responsiveness	ZmWAKL01,ZmWAKL02,ZmWAKL03,ZmWAKL04,ZmWAKL05,ZmWAKL06,ZmWAKL08,ZmWAKL09,ZmWAKL10,ZmWAKL11,ZmWAKL12,ZmWAKL13,ZmWAKL14,ZmWAKL15,ZmWAKL16,ZmWAKL17,ZmWAKL19,ZmWAKL20,ZmWAKL21,ZmWAKL23,ZmWAKL24,ZmWAKL25,ZmWAKL26,ZmWAKL27,ZmWAKL28,ZmWAKL29,ZmWAKL31,ZmWAKL32,ZmWAKL33,ZmWAKL34,ZmWAKL35,ZmWAKL37,ZmWAKL38,ZmWAKL39,ZmWAKL41,ZmWAKL42,ZmWAKL43,ZmWAKL44,ZmWAKL46,ZmWAKL47,ZmWAKL48,ZmWAKL49,ZmWAKL50,ZmWAKL51,ZmW…	CGTCA
GARE-motif	gibberellin-responsive element	ZmWAKL02,ZmWAKL04,ZmWAKL10,ZmWAKL14,ZmWAKL15,ZmWAKL16,ZmWAKL18,ZmWAKL23,ZmWAKL26,ZmWAKL34,ZmWAKL36,ZmWAKL41,ZmWAKL42,ZmWAKL43,ZmWAKL47,ZmWAKL49,ZmWAKL52	TCTGTTG
P-box	gibberellin-responsive element	ZmWAKL03,ZmWAKL04,ZmWAKL05,ZmWAKL13,ZmWAKL14,ZmWAKL15,ZmWAKL16,ZmWAKL18,ZmWAKL29,ZmWAKL38,ZmWAKL39,ZmWAKL46,ZmWAKL56,ZmWAKL57	CCTTTTG
TATC-box	cis-acting element involved in gibberellin-responsiveness	ZmWAKL05,ZmWAKL07,ZmWAKL10,ZmWAKL12,ZmWAKL24,ZmWAKL28,ZmWAKL31,ZmWAKL40,ZmWAKL45,ZmWAKL57	TATCCCA
TCA-element	cis-acting element involved in salicylic acid responsiveness	ZmWAKL02,ZmWAKL04,ZmWAKL07,ZmWAKL12,ZmWAKL14,ZmWAKL15,ZmWAKL16,ZmWAKL17,ZmWAKL20,ZmWAKL21,ZmWAKL22,ZmWAKL26,ZmWAKL28,ZmWAKL30,ZmWAKL34,ZmWAKL35,ZmWAKL37,ZmWAKL40,ZmWAKL46,ZmWAKL49,ZmWAKL50	CCATCTTTTT,TCAGAAGAGG
TGA-box	part of an auxin-responsive element	ZmWAKL44	TGACGTAA
TGACG-motif	cis-acting regulatory element involved in the MeJA-responsiveness	ZmWAKL01,ZmWAKL02,ZmWAKL03,ZmWAKL04,ZmWAKL05,ZmWAKL06,ZmWAKL08,ZmWAKL09,ZmWAKL10,ZmWAKL11,ZmWAKL12,ZmWAKL13,ZmWAKL14,ZmWAKL15,ZmWAKL16,ZmWAKL17,ZmWAKL19,ZmWAKL20,ZmWAKL21,ZmWAKL23,ZmWAKL24,ZmWAKL25,ZmWAKL26,ZmWAKL27,ZmWAKL28,ZmWAKL29,ZmWAKL31,ZmWAKL32,ZmWAKL33,ZmWAKL34,ZmWAKL35,ZmWAKL37,ZmWAKL38,ZmWAKL39,ZmWAKL41,ZmWAKL42,ZmWAKL43,ZmWAKL44,ZmWAKL46,ZmWAKL47,ZmWAKL48,ZmWAKL49,ZmWAKL50,ZmWAKL51,ZmW…	TGACG
TGA-element	auxin-responsive element	ZmWAKL01,ZmWAKL02,ZmWAKL03,ZmWAKL04,ZmWAKL05,ZmWAKL10,ZmWAKL11,ZmWAKL14,ZmWAKL15,ZmWAKL16,ZmWAKL17,ZmWAKL18,ZmWAKL19,ZmWAKL20,ZmWAKL21,ZmWAKL25,ZmWAKL27,ZmWAKL29,ZmWAKL31,ZmWAKL34,ZmWAKL35,ZmWAKL36,ZmWAKL37,ZmWAKL38,ZmWAKL39,ZmWAKL40,ZmWAKL42,ZmWAKL43,ZmWAKL44,ZmWAKL45,ZmWAKL47,ZmWAKL48,ZmWAKL49,ZmWAKL51,ZmWAKL52,ZmWAKL54,ZmWAKL57,ZmWAKL58	AACGAC
