# Supplementary material for: Insights into ZmWAKL in maize kernel development: genome-wide investigation and GA-mediated transcription
Source: BMC Genomics. 2023 Dec 11;24:760. doi: 10.1186/s12864-023-09849-6 (PMC10712088; doi:10.1186/s12864-023-09849-6)
Supplement: Supplementary file 11 — Additional file 11: Table S8. 14 ZmWAKLs expression information of multiple seed development stage and log values of 10 DAP seeds after 50 mM GA treatment [file 12864_2023_9849_MOESM11_ESM.xlsx]

## Sheet: Sheet1
Table S8. 14 ZmWAKLs expression information of multiple seed development stage and log values of 10 DAP seeds after 50 mM GA treatment
Gene_name	gene ID_V4	logFC(50mm-GA-12h/CK-12h)	gene ID_V2	Gene Symbol	Full Name	pathway	gene annotation	Expression compartments of kernel	NU0	NU4	NU8	NU12	NU16	NU20	NU24	NU28	NU32	NU36	NU40	NU44	NU48	NU52	NU56	NU60	NU64	NU68	NU72	NU78	NU84	NU90	NU96	NU102	NU108	NU114	NU120	NU126	NU132	NU138	NU144	em10	em12	em14	em16	em18	em20	em22	em24	em26	em28
ZmWAKL01	Zm00001d030942	0.881656	GRMZM2G038893			'signalling.receptor kinases.wall associated kinase'	'moderately similar to ( 405) AT2G23450 | Symbols: | protein kinase family protein | chr2:9988926-9991244 REVERSEweakly similar to ( 179) CRI4_MAIZE Putative receptor protein kinase CRINKLY4 precursor (EC 2.7.11.1) - Zea mays (Maize)highly similar to ( 707) loc_os12g40419 12012.m07825 protein WAK-like kinase, putative, expressed seq=cds; coord=1:166799684..166806560:1; parent_gene=GRMZM2G038893'	pericarp	0.04	0.12	0.15	0.11	0.11	0.25	0.14	0.29	0.47	0.15	0.51	0.36	0.73	0.81	0.95	0.46	0.64	0.41	0.48	0.7	0.95	1.15	0.72	0.89	0.7	0.57	0.46	0.88	0.63	0.68	0.73	0.04	0.07	0	0.13	0	0	0.1	0.38	0.25	0.28
ZmWAKL11	Zm00001d002446	1.35545	GRMZM2G176225			'signalling.receptor kinases.wall associated kinase'	'moderately similar to ( 473) AT1G21270 | Symbols: WAK2 | WAK2; ATP binding / calcium ion binding / protein kinase/ protein serine/threonine kinase | chr1:7444997-7447345 FORWARDmoderately similar to ( 219) CRI4_MAIZE Putative receptor protein kinase CRINKLY4 precursor (EC 2.7.11.1) - Zea mays (Maize)highly similar to ( 983) loc_os04g51050 12004.m101873 protein OsWAK53a - OsWAK receptor-like prot…	pericarp	4	4.84	2.02	4.43	5.28	5.73	4.83	5.7	5.44	3.43	4.67	4.89	5.61	5.04	3.17	5.57	4.68	5.11	5.93	4.47	3.27	2.87	3.86	3	2.94	1.2	1.08	1.34	0.78	0.56	0.65	0.16	0.06	0.17	0.11	0.09	0.32	0.1	0.19	0.04	0
ZmWAKL21	Zm00001d039926	N/A	GRMZM5G832149			'signalling.receptor kinases.wheat LRK10 like'	'moderately similar to ( 409) AT1G18390 | Symbols: | ATP binding / kinase/ protein kinase/ protein serine/threonine kinase/ protein tyrosine kinase | chr1:6327463-6329935 FORWARDmoderately similar to ( 220) CRI4_MAIZE Putative receptor protein kinase CRINKLY4 precursor (EC 2.7.11.1) - Zea mays (Maize)highly similar to ( 762) loc_os01g04450 12001.m07080 protein OsWAK2 - OsWAK receptor-like cytopla…	SAL	0.98	0.99	1.17	1.2	1.34	1.49	1.8	1.65	1.55	1	1.31	1.02	0.83	0.34	0.49	0.62	0.69	0.52	0.56	0.33	0.31	0.41	0.22	0.13	0.2	0.18	0.06	0.12	0.19	0.04	0	0.2	0.15	0	0	0	0	0.04	0.07	0	0
ZmWAKL22	Zm00001d039931	0.60357	GRMZM2G013790			'signalling.receptor kinases.wheat LRK10 like'	'moderately similar to ( 425) AT1G18390 | Symbols: | ATP binding / kinase/ protein kinase/ protein serine/threonine kinase/ protein tyrosine kinase | chr1:6327463-6329935 FORWARDmoderately similar to ( 224) CRI4_MAIZE Putative receptor protein kinase CRINKLY4 precursor (EC 2.7.11.1) - Zea mays (Maize)highly similar to ( 861) loc_os01g04409 12001.m07075 protein OsWAK1 - OsWAK receptor-like cytopla…	SAL	5.65	6.28	6.38	6.88	6.17	6.16	4.16	6.92	4.04	3.98	3.57	5.21	4.37	5.25	4.42	4.13	4.48	4.05	5.94	5.56	4.93	5.16	3.73	4.79	4.52	2.65	3.51	2.78	3.38	2.74	1.85	2.82	2.55	3.01	2.27	3.07	3.17	4.79	4.08	4.67	2.7
ZmWAKL23	Zm00001d040094	N/A	GRMZM2G426917			'signalling.receptor kinases.DUF 26'	'moderately similar to ( 306) AT1G66910 | Symbols: | protein kinase, putative | chr1:24961634-24963941 REVERSEweakly similar to ( 186) KPRO_MAIZE Putative receptor protein kinase ZmPK1 precursor (EC 2.7.11.1) - Zea mays (Maize)highly similar to ( 768) loc_os01g02300 12001.m06872 protein receptor kinase ORK10, putative, expressed seq=cds; coord=3:27772592..27775818:1; parent_gene=GRMZM2G426917'	embryo	0.19	0.3	0.28	0.07	0.05	1.52	0.21	0.11	0.05	0.14	0.3	0.39	0.1	0.08	0.08	0.41	0.17	0.07	0.09	0.13	0.28	0.13	0.11	0.17	0.12	0.05	0.06	0.04	0.07	0.02	0.09	0.31	0.28	0.19	0.04	0.58	0.29	1.16	0.19	0.12	0.18
ZmWAKL25	Zm00001d043800	0.773199	GRMZM2G028568			'signalling.receptor kinases.wheat LRK10 like'	'moderately similar to ( 469) AT1G18390 | Symbols: | ATP binding / kinase/ protein kinase/ protein serine/threonine kinase/ protein tyrosine kinase | chr1:6327463-6329935 FORWARDmoderately similar to ( 215) CRI4_MAIZE Putative receptor protein kinase CRINKLY4 precursor (EC 2.7.11.1) - Zea mays (Maize)highly similar to ( 738) loc_os01g49529 12001.m150962 protein OsWAK10a - OsWAK receptor-like cyto…	pericarp	1.11	0.77	1.03	0.84	0.83	0.96	1.1	0.61	0.38	0.47	0.39	0.59	0.97	0.89	0.68	0.29	1.1	0.48	1.42	1.7	1.35	1.62	1.78	1.37	1.65	0.74	0.62	1.22	0.57	0.82	0.61	0.09	0.03	0.32	0.65	0.23	0.7	1.22	1.14	2.99	1.99
ZmWAKL38	Zm00001d020955	1.99402	GRMZM2G077655			'signalling.receptor kinases.wall associated kinase'	'moderately similar to ( 465) AT1G21240 | Symbols: WAK3 | WAK3 (wall associated kinase 3); kinase/ protein serine/threonine kinase | chr1:7434303-7436702 FORWARDmoderately similar to ( 215) CRI4_MAIZE Putative receptor protein kinase CRINKLY4 precursor (EC 2.7.11.1) - Zea mays (Maize)highly similar to ( 872) loc_os09g29510 12009.m06102 protein OsWAK80 - OsWAK receptor-like protein kinase, express…	pericarp	0.18	0.21	0.35	0.09	0.17	0.09	0.41	1.13	0.46	0.79	1.01	1.03	2.14	2.09	2.11	1.88	1.84	1.69	2.65	2.01	1.23	1.56	1.71	0.91	0.83	0.29	0.25	0.7	0.29	0.3	0.23	0	0	0	0	0	0	0	0	0	0
ZmWAKL41	Zm00001d008462	N/A	GRMZM2G113421			'signalling.receptor kinases.DUF 26'	'moderately similar to ( 309) AT5G38280 | Symbols: PR5K | PR5K; kinase/ transmembrane receptor protein serine/threonine kinase | chr5:15293325-15295838 REVERSEweakly similar to ( 194) KPRO_MAIZE Putative receptor protein kinase ZmPK1 precursor (EC 2.7.11.1) - Zea mays (Maize)highly similar to ( 728) loc_os01g02350 12001.m06877 protein receptor-like kinase ARK1AS, putative, expressed seq=cds; coor…	pericarp	1.38	1.01	0.56	0.65	0.89	0.42	0.34	0.36	0.27	0.55	0.41	0.42	0.15	0.39	0.09	0.16	0.14	0.06	0.49	0.21	0.11	0.1	0.24	0.14	0.33	0.05	0.1	0.11	0.05	0.1	0	0	0	0.07	0.04	0	0.33	0.29	0.2	0.11	0.39
ZmWAKL42	Zm00001d008467	2.07982	GRMZM2G034611			'signalling.receptor kinases.DUF 26'	'moderately similar to ( 308) AT1G66910 | Symbols: | protein kinase, putative | chr1:24961634-24963941 REVERSEweakly similar to ( 192) KPRO_MAIZE Putative receptor protein kinase ZmPK1 precursor (EC 2.7.11.1) - Zea mays (Maize)highly similar to ( 583) loc_os01g02800 12001.m06920 protein receptor-like kinase ARK1AS, putative, expressed seq=cds; coord=8:9261871..9264429:-1; parent_gene=GRMZM2G03461…	SAL	1.15	0.57	0	0.91	0.49	0.49	0.21	0.42	0.07	0.08	0.1	0.25	0.02	0.31	0.37	0.25	0.13	0.11	0.34	0	0	0.02	0.18	0.14	0.17	0.15	0.11	0.14	0.01	0.14	0.13	0.07	0	0	0.19	0.1	0.06	0.1	0.05	0.24	0
ZmWAKL44	Zm00001d008477	N/A	GRMZM2G473511	ptk5	receptor-like kinase4	'signalling.receptor kinases.DUF 26'	'moderately similar to ( 316) AT1G66920 | Symbols: | serine/threonine protein kinase, putative | chr1:24965410-24967432 REVERSEweakly similar to ( 187) KPRO_MAIZE Putative receptor protein kinase ZmPK1 precursor (EC 2.7.11.1) - Zea mays (Maize)highly similar to ( 721) loc_os01g02430 12001.m06885 protein TAK14, putative, expressed seq=cds; coord=8:9435813..9438049:-1; parent_gene=GRMZM2G473511'	SAL	3.62	3.58	4.14	2.3	1.89	3.14	2.52	2.87	2.39	1.79	1.67	2.17	2.77	3.37	3.35	2.13	1.88	2.36	4.75	4.86	5.16	5.78	4.21	6.35	6.42	6.62	7	7.75	10.8	4.92	5.85	2.32	1.79	2.13	1.28	2.05	2.64	2.57	2.49	2.5	3.12
ZmWAKL46	Zm00001d008488	N/A	GRMZM2G077914			'signalling.receptor kinases.DUF 26'	'moderately similar to ( 308) AT1G66910 | Symbols: | protein kinase, putative | chr1:24961634-24963941 REVERSEweakly similar to ( 192) KPRO_MAIZE Putative receptor protein kinase ZmPK1 precursor (EC 2.7.11.1) - Zea mays (Maize)highly similar to ( 736) loc_os01g02390 12001.m42838 protein TAK14, putative, expressed seq=cds; coord=8:9626971..9629501:-1; parent_gene=GRMZM2G077914'	SAL embryo	8.13	9.45	6.89	6.84	5.73	7.5	5.94	8.81	4.87	6.75	3.91	6.53	5.4	4.9	3.7	2.95	2.39	3.47	5.83	6.58	5.68	6.57	4.39	5.55	5.62	3.87	4.18	4.06	3.61	4.01	3.4	2.35	3.22	4.29	2.51	4.95	6.65	6.66	11.31	13.39	9.33
ZmWAKL48	Zm00001d008581	0.956012	GRMZM2G171807			'signalling.receptor kinases.wheat LRK10 like'	'moderately similar to ( 449) AT1G18390 | Symbols: | ATP binding / kinase/ protein kinase/ protein serine/threonine kinase/ protein tyrosine kinase | chr1:6327463-6329935 FORWARDmoderately similar to ( 222) CRI4_MAIZE Putative receptor protein kinase CRINKLY4 precursor (EC 2.7.11.1) - Zea mays (Maize)highly similar to ( 698) loc_os01g04409 12001.m07075 protein OsWAK1 - OsWAK receptor-like cytopla…	SAL embryo	4.48	4.57	5.66	5.19	3.82	3.75	3.31	4.42	3.24	3.58	3.95	3.15	2.68	3.4	2.78	3.16	2.62	2.25	3.02	2.52	1.45	2.22	2.31	1.51	2.21	1.48	1.46	0.95	1.23	1.51	1.42	2.57	2.22	2.85	2.86	2.03	2.63	3.08	2.59	2.98	2.31
ZmWAKL49	Zm00001d008585	N/A	GRMZM2G172396			'signalling.receptor kinases.DUF 26'	'moderately similar to ( 335) AT5G38280 | Symbols: PR5K | PR5K; kinase/ transmembrane receptor protein serine/threonine kinase | chr5:15293325-15295838 REVERSEweakly similar to ( 199) KPRO_MAIZE Putative receptor protein kinase ZmPK1 precursor (EC 2.7.11.1) - Zea mays (Maize)highly similar to ( 611) loc_os01g04570 12001.m42597 protein Ser/Thr protein kinase, putative, expressed seq=cds; coord=8:1…	SAL embryo	11.85	9.69	8.61	8.7	7.22	7.86	8.15	8.55	6.48	7.99	6.01	5.85	5.33	4.04	5.11	6.28	4.43	3.74	6.09	4.4	3.72	3.48	3.41	3.72	2.81	3.08	3.29	3.4	3.23	2.94	3.39	3.05	1.7	1.61	2.45	2.92	2.63	3.22	2.43	2.03	1.43
ZmWAKL52	Zm00001d011625	0.612503	GRMZM2G144028			'signalling.receptor kinases.wheat LRK10 like'	'moderately similar to ( 446) AT1G18390 | Symbols: | ATP binding / kinase/ protein kinase/ protein serine/threonine kinase/ protein tyrosine kinase | chr1:6327463-6329935 FORWARDmoderately similar to ( 217) CRI4_MAIZE Putative receptor protein kinase CRINKLY4 precursor (EC 2.7.11.1) - Zea mays (Maize)highly similar to ( 807) loc_os01g49529 12001.m150962 protein OsWAK10a - OsWAK receptor-like cyto…	pericarp endosperm	3.73	2.85	5	5.07	4.18	4.28	3	6.32	2.08	4.89	2.31	2.92	3.87	2.97	4.47	5.03	6.84	6.53	8.2	13.55	11.66	11.72	13.64	17.47	19.31	21.71	26.61	24.25	21.3	23.61	23.17	0.5	1.56	0.54	0.75	0.82	0.37	1.67	0.75	2.41	2.14
The "logFC(50mm-GA-12h/CK-12h)" data was taken from Lv et al.'s publication in 2021 in PLoS One,https://doi.org/10.1371/journal.pone.0244591, and the RNA-seq data of 107 samples from various tissues, including "NU0-Tassel5", was sourced from Yi F et al.'s publication in 2019 in Plant Cell 10.1105/tpc.18.00961.
[truncated: 66 more columns]
