# Supplementary material for: Insights into ZmWAKL in maize kernel development: genome-wide investigation and GA-mediated transcription
Source: BMC Genomics. 2023 Dec 11;24:760. doi: 10.1186/s12864-023-09849-6 (PMC10712088; doi:10.1186/s12864-023-09849-6)
Supplement: Supplementary file 12 — Additional file 12: Table S9. Gene ID and annoantion of the TFs from Co-expression analysis [file 12864_2023_9849_MOESM12_ESM.xlsx]

## Sheet: Sheet1
Table S9 .Gene ID and annoantion of the TFs from Co-expression analysis
WAKL-NO.	WAKL Gene No.	WAKL Transcript	TF Gene No.	TF No.	TF Transcript	correlation	TF family	gene name_V2	Gene Symbol	Full Name	pathway	gene annotation
ZmWAKL01	Zm00001d030942	Zm00001d030942_T001	Zm00001d050893	TF1	Zm00001d050893_T002	0.791114	NAC	GRMZM5G898290	nactf40	NAC-transcription factor 40	'RNA.regulation of transcription.NAC domain transcription factor family'	'moderately similar to ( 251) AT5G07680 | Symbols: ANAC080 | ANAC080 (ARABIDOPSIS NAC DOMAIN CONTAINING PROTEIN 80); transcription factor | chr5:2436134-2437322 FORWARDmoderately similar to ( 216) NAC77_ORYSA NAC domain-containing protein 77 (ONAC077) (ONAC300) - Oryza sativa (Rice)moderately similar to ( 409) loc_os02g36880 12002.m33735 protein NAC domain protein NAC5, putative, expressed seq=cd…
			Zm00001d041958	TF9	Zm00001d041958_T001	0.780708	WRKY	AC165171.2_FG002	wrky120	WRKY-transcription factor 120	'RNA.regulation of transcription.WRKY domain transcription factor family'	'weakly similar to ( 148) AT5G43290 | Symbols: WRKY49, ATWRKY49 | WRKY49; transcription factor | chr5:17371987-17373083 REVERSEmoderately similar to ( 243) loc_os01g74140 12001.m13441 protein OsWRKY17 - Superfamily of rice TFs having WRKY and zinc finger domains, expressed seq=cds; coord=3:144743920..144745323:1; parent_gene=AC165171.2_FG002'
			Zm00001d011969	TF16	Zm00001d011969_T001	0.777101	NAC	GRMZM2G134073	nactf9	NAC-transcription factor 9	'RNA.regulation of transcription.NAC domain transcription factor family'	'very weakly similar to (92.0) AT3G15510 | Symbols: ATNAC2, ANAC056, NARS1 | ATNAC2 (ARABIDOPSIS NAC DOMAIN CONTAINING PROTEIN 2); transcription factor | chr3:5243696-5245037 FORWARDweakly similar to ( 149) loc_os01g70110 12001.m13059 protein NAC domain-containing protein 68, putative, expressed seq=cds; coord=8:160424732..160426914:-1; parent_gene=GRMZM2G134073'
ZmWAKL11	Zm00001d002446	Zm00001d002446_T001	Zm00001d017409	TF2	Zm00001d017409_T001	0.927506	GATA	GRMZM2G140669	gata3	C2C2-GATA-transcription factor 3	'RNA.regulation of transcription.C2C2(Zn) GATA transcription factor family'	'weakly similar to ( 140) AT5G66320 | Symbols: | zinc finger (GATA type) family protein | chr5:26496208-26497309 REVERSEweakly similar to ( 163) loc_os02g43150 12002.m100295 protein GATA zinc finger family protein, expressed seq=cds; coord=5:189973035..189975037:1; parent_gene=GRMZM2G140669'
			Zm00001d027852	TF10	Zm00001d027852_T001	0.920163	HD-ZIP	GRMZM2G139963	hb102	Homeobox-transcription factor 102	'RNA.regulation of transcription.HB,Homeobox transcription factor family'	'moderately similar to ( 247) AT1G69780 | Symbols: ATHB13 | ATHB13; DNA binding / sequence-specific DNA binding / transcription factor | chr1:26259166-26260465 FORWARDmoderately similar to ( 384) loc_os03g07450 12003.m06259 protein homeobox-leucine zipper protein HAT7, putative, expressed seq=cds; coord=1:14958684..14961640:-1; parent_gene=GRMZM2G139963'
			Zm00001d045398	TF17	Zm00001d045398_T001	0.903031	HD-ZIP	GRMZM2G134260	hb77	Homeobox-transcription factor 77	'RNA.regulation of transcription.HB,Homeobox transcription factor family'	'weakly similar to ( 152) AT2G44910 | Symbols: ATHB4, ATHB-4 | ATHB4 (ARABIDOPSIS THALIANA HOMEOBOX-LEUCINE ZIPPER PROTEIN 4); DNA binding / transcription factor | chr2:18517887-18519525 REVERSEmoderately similar to ( 243) loc_os06g04870 12006.m05216 protein homeobox-leucine zipper protein HAT1, putative, expressed seq=cds; coord=9:20827855..20829629:-1; parent_gene=GRMZM2G134260'
ZmWAKL22	Zm00001d039931	Zm00001d039931_T002	Zm00001d031790	TF3	Zm00001d031790_T001	0.796959	bZIP	GRMZM2G478417	bzip49	bZIP-transcription factor 49	'hormone metabolism.abscisic acid.signal transduction'	'weakly similar to ( 123) AT1G45249 | Symbols: ABF2, AREB1 | ABF2 (ABSCISIC ACID RESPONSIVE ELEMENTS-BINDING FACTOR 2); DNA binding / protein binding / transcription activator/ transcription factor | chr1:17166189-17167415 REVERSEmoderately similar to ( 280) loc_os08g36790 12008.m07667 protein bZIP transcription factor ABI5, putative, expressed seq=cds; coord=1:199485400..199491206:1; parent_gene…
			Zm00001d017112	TF11	Zm00001d017112_T001	0.7621	B3	GRMZM5G834874	abi35	ABI3-VP1-transcription factor 35	'RNA.regulation of transcription.B3 transcription factor family'	'moderately similar to ( 377) loc_os02g38470 12002.m08935 protein B3 DNA binding domain containing protein, expressed seq=cds; coord=5:181201980..181205765:-1; parent_gene=GRMZM5G834874'
			Zm00001d008323	TF18	Zm00001d008323_T004	0.759131	C3H	GRMZM2G475017	c3h23	C3H-transcription factor 323	'RNA.regulation of transcription.C3H zinc finger family'	'moderately similar to ( 246) AT2G47850 | Symbols: | zinc finger (CCCH-type) family protein | chr2:19595953-19598119 FORWARDmoderately similar to ( 453) ZFNL3_ORYSA Zinc finger CCCH domain-containing protein ZFN-like 3 - Oryza sativa (Rice)moderately similar to ( 453) loc_os01g15350 12001.m08133 protein zinc finger CCCH type domain-containing protein ZFN-like 3, putative, expressed seq=cds; coord…
ZmWAKL25	Zm00001d043800	Zm00001d043800_T003	Zm00001d052357	TF4	Zm00001d052357_T001	0.964345	WRKY	GRMZM2G063216	wrky16	WRKY-transcription factor 16	'RNA.regulation of transcription.WRKY domain transcription factor family'	'weakly similar to ( 107) loc_os12g02420 12012.m04243 protein WRKY transcription factor 70, putative, expressed seq=cds; coord=4:184641368..184643071:-1; parent_gene=GRMZM2G063216'
			Zm00001d032024	TF12	Zm00001d032024_T001	0.953476	MYB	GRMZM2G084583	myb38	myb transcription factor38	'RNA.regulation of transcription.MYB domain transcription factor family'	'weakly similar to ( 185) AT4G38620 | Symbols: ATMYB4, MYB4 | MYB4; DNA binding / transcription factor | chr4:18053866-18054876 FORWARDweakly similar to ( 193) MYB38_MAIZE Myb-related protein Zm38 - Zea mays (Maize)weakly similar to ( 189) loc_os08g43550 12008.m08329 protein myb-related protein Zm38, putative, expressed seq=cds; coord=1:206858424..206859676:1; parent_gene=GRMZM2G084583'
			Zm00001d012527	TF19	Zm00001d012527_T001	0.941504	NAC	GRMZM2G068973	nactf23	NAC-transcription factor 23	'RNA.regulation of transcription.NAC domain transcription factor family'	'moderately similar to ( 230) AT1G77450 | Symbols: anac032 | anac032 (Arabidopsis NAC domain containing protein 32); transcription factor | chr1:29100029-29100981 FORWARDmoderately similar to ( 398) NAC68_ORYSA NAC domain-containing protein 68 (ONAC068) - Oryza sativa (Rice)moderately similar to ( 398) loc_os01g60020 12001.m12134 protein NAC domain-containing protein 68, putative, expressed seq=c…
ZmWAKL38	Zm00001d020955	Zm00001d020955_T001	Zm00001d027802	TF5	Zm00001d027802_T003	0.865252	TALE	GRMZM2G004641	hb64	Homeobox-transcription factor 64	'RNA.regulation of transcription.HB,Homeobox transcription factor family'	moderately similar to ( 302) AT4G34610 | Symbols: BLH6 | BLH6 (BELL1-LIKE HOMEODOMAIN 6); DNA binding / transcription factor | chr4:16530546-16532498 REVERSEhighly similar to ( 662) loc_os03g06930 12003.m06210 protein DNA binding protein, putative, expressed seq=cds; coord=1:13641526..13645372:-1; parent_gene=GRMZM2G004641'
			Zm00001d039496	TF13	Zm00001d039496_T001	0.857784	MYB	GRMZM2G001875	myb131	MYB-transcription factor 131	'RNA.regulation of transcription.MYB domain transcription factor family'	'weakly similar to ( 199) AT5G57620 | Symbols: MYB36, AtMYB36 | MYB36 (myb domain protein 36); DNA binding / transcription factor | chr5:23334904-23336388 FORWARDweakly similar to ( 164) MYB4_ORYSA Myb-related protein Myb4 (OsMyb4) (Transcription factor RLTR1) - Oryza sativa (Rice)moderately similar to ( 242) loc_os01g09590 12001.m07584 protein typical P-type R2R3 Myb protein, putative, expressed…
			Zm00001d049079	TF20	Zm00001d049079_T001	0.84926	MYB	N/A	N/A	N/A	N/A	N/A
ZmWAKL42	Zm00001d008467	Zm00001d008467_T002	Zm00001d006551	TF6	Zm00001d006551_T001	0.695529	GRAS	GRMZM5G821439	gras49	GRAS-transcription factor 49	'development.unspecified'	moderately similar to ( 498) AT5G48150 | Symbols: PAT1 | PAT1 (phytochrome a signal transduction 1); signal transducer/ transcription factor | chr5:19522497-19524053 REVERSEhighly similar to ( 988) CIGR1_ORYSA Chitin-inducible gibberellin-responsive protein 1 - Oryza sativa (Rice)highly similar to ( 988) loc_os07g36170 12007.m079710 protein chitin-inducible gibberellin-responsive protein 1, putat…
			Zm00001d021946	TF14	Zm00001d021946_T001	0.65708	GRAS	GRMZM2G098517	gras38	GRAS-transcription factor 38	'development.unspecified'	highly similar to ( 548) AT5G48150 | Symbols: PAT1 | PAT1 (phytochrome a signal transduction 1); signal transducer/ transcription factor | chr5:19522497-19524053 REVERSEhighly similar to ( 790) CIGR2_ORYSA Chitin-inducible gibberellin-responsive protein 2 - Oryza sativa (Rice)highly similar to ( 790) loc_os07g39470 12007.m08189 protein chitin-inducible gibberellin-responsive protein 2, putative, …
			Zm00001d038189	TF7	Zm00001d038189_T014	0.599599	bZIP	GRMZM2G045236	bzip34	bZIP-transcription factor 34	'RNA.regulation of transcription.bZIP transcription factor family'	'moderately similar to ( 274) AT2G40950 | Symbols: BZIP17 | BZIP17; DNA binding / transcription activator/ transcription factor | chr2:17087823-17090326 REVERSEvery weakly similar to (89.4) TGA1B_TOBAC TGACG-sequence-specific DNA-binding protein TGA-1B (TGA1b) (HSBF) (Fragment) - Nicotiana tabacum (Common tobacco)highly similar to ( 741) loc_os05g34050 12005.m07637 protein DNA binding protein, pu…
ZmWAKL48	Zm00001d008581	Zm00001d008581_T001	Zm00001d038189	TF7	Zm00001d038189_T014	0.844563	bZIP	GRMZM2G045236	bzip34	bZIP-transcription factor 34	'RNA.regulation of transcription.bZIP transcription factor family'	'moderately similar to ( 274) AT2G40950 | Symbols: BZIP17 | BZIP17; DNA binding / transcription activator/ transcription factor | chr2:17087823-17090326 REVERSEvery weakly similar to (89.4) TGA1B_TOBAC TGACG-sequence-specific DNA-binding protein TGA-1B (TGA1b) (HSBF) (Fragment) - Nicotiana tabacum (Common tobacco)highly similar to ( 741) loc_os05g34050 12005.m07637 protein DNA binding protein, pu…
			Zm00001d013074	TF15	Zm00001d013074_T002	0.837678	bZIP	GRMZM2G007063	ohp2	opaque2 heterodimerizing protein2	'RNA.regulation of transcription.bZIP transcription factor family'	'weakly similar to ( 144) AT5G28770 | Symbols: BZO2H3 | BZO2H3; DNA binding / protein heterodimerization/ transcription factor | chr5:10796907-10798147 REVERSEweakly similar to ( 197) CPRF2_PETCR Light-inducible protein CPRF-2 - Petroselinum crispum (Parsley) (Petroselinum hortense)moderately similar to ( 422) loc_os03g58250 12003.m35458 protein regulatory protein opaque-2, putative, expressed se…
			Zm00001d053819	TF21	Zm00001d053819_T003	0.82995	ARF	GRMZM2G028980	arftf16	ARF-transcription factor 16	'RNA.regulation of transcription.ARF, Auxin Response Factor family'	highly similar to ( 993) AT1G30330 | Symbols: ARF6 | ARF6 (AUXIN RESPONSE FACTOR 6); transcription factor | chr1:10686125-10690036 REVERSEnearly identical (1406) loc_os02g06910 12002.m06038 protein auxin response factor 6, putative, expressed seq=cds; coord=4:236472247..236478195:-1; parent_gene=GRMZM2G028980'
ZmWAKL52	Zm00001d011625	Zm00001d011625_T001	Zm00001d036768	TF8	Zm00001d036768_T001	0.835862	MYB	GRMZM2G078820	myb158	MYB-transcription factor 158	'RNA.regulation of transcription.MYB domain transcription factor family'	'weakly similar to ( 155) AT5G67300 | Symbols: ATMYBR1, ATMYB44, MYBR1 | MYBR1 (MYB DOMAIN PROTEIN R1); DNA binding / transcription factor | chr5:26854109-26855026 FORWARDvery weakly similar to ( 100) MYB4_ORYSA Myb-related protein Myb4 (OsMyb4) (Transcription factor RLTR1) - Oryza sativa (Rice)weakly similar to ( 190) loc_os02g09480 12002.m06245 protein MYB transcription factor TaMYB1, putative,…
			Zm00001d011969	TF16	Zm00001d011969_T001	0.78069	NAC	GRMZM2G134073	nactf9	NAC-transcription factor 9	'RNA.regulation of transcription.NAC domain transcription factor family'	'very weakly similar to (92.0) AT3G15510 | Symbols: ATNAC2, ANAC056, NARS1 | ATNAC2 (ARABIDOPSIS NAC DOMAIN CONTAINING PROTEIN 2); transcription factor | chr3:5243696-5245037 FORWARDweakly similar to ( 149) loc_os01g70110 12001.m13059 protein NAC domain-containing protein 68, putative, expressed seq=cds; coord=8:160424732..160426914:-1; parent_gene=GRMZM2G134073'
			Zm00001d050893	TF1	Zm00001d050893_T002	0.780632	NAC	GRMZM5G898290	nactf40	NAC-transcription factor 40	'RNA.regulation of transcription.NAC domain transcription factor family'	moderately similar to ( 251) AT5G07680 | Symbols: ANAC080 | ANAC080 (ARABIDOPSIS NAC DOMAIN CONTAINING PROTEIN 80); transcription factor | chr5:2436134-2437322 FORWARDmoderately similar to ( 216) NAC77_ORYSA NAC domain-containing protein 77 (ONAC077) (ONAC300) - Oryza sativa (Rice)moderately similar to ( 409) loc_os02g36880 12002.m33735 protein NAC domain protein NAC5, putative, expressed seq=cds…
Only the TFs which are the top 3 of the descending order of correlation among the early seed development transcriptome dataset could be present in this table.
TF1,TF7 and TF16 shew high correlation coefficients with multiple ZmWAKLs and hightlight in red front in this table.
