# Supplementary material for: Insights into ZmWAKL in maize kernel development: genome-wide investigation and GA-mediated transcription
Source: BMC Genomics. 2023 Dec 11;24:760. doi: 10.1186/s12864-023-09849-6 (PMC10712088; doi:10.1186/s12864-023-09849-6)
Supplement: Supplementary file 13 — Additional file 13: Table S10. Primers used in this paper [file 12864_2023_9849_MOESM13_ESM.xlsx]

## Sheet: Sheet1
Table S10 Primers used in this paper
No.	Primer No.	Primer Seq	Note
1	RT-WAKL01-F	TCCCGTCCATCCAGTTCGG	semi-RT-PCR
2	RT-WAKL01-R	TGCTGCAACTACGAGGACAAT	semi-RT-PCR
3	RT-WAKL11-F	CGATTACGGGCCATGTGGTC	semi-RT-PCR
4	RT-WAKL11-R	ATTGGTGCACGGATTTCTGG	semi-RT-PCR
5	RT-WAKL22-F	GGTCTTCTACGACTGCGTGG	semi-RT-PCR
6	RT-WAKL22-R	CCGACTACCTTACTTGTCCTGC	semi-RT-PCR
7	RT-WAKL25-F	CGCAGCGACGATACGCA	semi-RT-PCR
8	RT-WAKL25-R	GGGATCGTCACGTTGTGGT	semi-RT-PCR
9	RT-WAKL38-F	AACGCGTGGGTCGACTATAC	semi-RT-PCR
10	RT-WAKL38-R	CGGTGATGTAGTTGCAGGGT	semi-RT-PCR
11	RT-WAKL42-F	GGATTTGCCCTTCGGTTTCC	semi-RT-PCR
12	RT-WAKL42-R	GTGCAGATTTTAGACCCCACA	semi-RT-PCR
13	RT-WAKL48-F	CACGGCTGTCTCTTCACAGT	semi-RT-PCR
14	RT-WAKL48-R	CCGAGTATCCTATTTTTGTTGCTGT	semi-RT-PCR
15	RT-WAKL52-F	TTCGACGAAAGCAGAGAACTCG	semi-RT-PCR
16	RT-WAKL52-R	CGAACTCGTACACCAGAAGGA	semi-RT-PCR
17	WAKL01-F	atgcgccgcctgc	inner primer
18	WAKL01-R	ctacgcagcaaagcgcg	inner primer
19	WAKL11-F	atggttctccttcgtccctg	inner primer
20	WAKL11-R	ttagggataggatgtgagaattttggatg	inner primer
21	WAKL22-nest-F	catattcccagcactacattagtcag	nest PCR
22	WAKL22-nest-R	ggctttgtactacgagccag	nest PCR
23	WAKL22-F	atgactgcgacggcgact	inner primer
24	WAKL22-R	tcatccactagcatttgatgctgc	inner primer
25	WAKL25-F	atgaagaccgagcggtg	inner primer
26	WAKL25-R	ctagtccctgctggtgtt	inner primer
27	WAKL38-nest-F	attgtgttagccgatgtcactct	nest PCR
28	WAKL38-nest-R	ctcagagaaagctttgcgtcttt	nest PCR
29	WAKL38-F	atggagtcctcatggctcc	inner primer
30	WAKL38-R	ctaacgtcctgattccaagcc	inner primer
31	WAKL42-nest-F	gcgcagaagaaagactaccaagtc	nest PCR
32	WAKL42-nest-R	gacaaccttgcaatcttactagtctc	nest PCR
33	WAKL42-F	atggggatgtctgcagc	inner primer
34	WAKL42-R	ctactcttctattgtattcagttcagagattgtag	inner primer
35	WAKL48-nest-F	ctggccgtactccgaaatctac	nest PCR
36	WAKL48-nest-R	agctcattggcagatctctacac	nest PCR
37	WAKL48-F	atgcaaccgctactcctactg	inner primer
38	WAKL48-R	tcacccgctagcatttgacg	inner primer
39	WAKL52-nest-F	aagcgaggcttaaaacataatcgc	nest PCR
40	WAKL52-nest-R	tgcattccctctgtcctgacag	nest PCR
41	WAKL52-F	atgccttccctaagccacc	inner primer
42	WAKL52-R	ctagtccctgctggtgttgg	inner primer
43	TF05-F	atggccacattcttctccac	inner primer
44	TF05-R	tcacgccacaaaatcgtgca	inner primer
45	TF05-nest-F	AGTTCCTCGCAGAGGCTTTAC	nest PCR
46	TF05-nest-R	GCACGTTATTCCCCAACGAC	nest PCR
47	TF05-2300-F	atttggagaggacagGGTACCatggccacattcttctccac	construct 2300
48	TF05-2300-R	ggtactagtgtcgacTCTAGA cgccacaaaatcgtgcag	construct 2300
49	TF05-HAU-F	gtttggtgttacttGAGCTCatggccacattcttctccac	pTFLGHAU
50	TF05-HAU-R	tacgaacgaaagctCTGCAGcgccacaaaatcgtgcag	pTFLGHAU
51	RT-TF05-2F	GGTGCCGCACACAGTATCTA	qPCR
52	RT-TF05-2R	GTCCCTCTGGTTCGTGGAAG	qPCR
53	TF06-F	atggacttgcaccagttgt	inner primer
54	TF06-R	tcagtgccaagcagaagca	inner primer
55	TF06-nest-F	TGGAGTTAGATCGGCTGTGC	nest PCR
56	TF06-nest-R	GCGGAAAGCAGACCAGGTAA	nest PCR
57	TF06-2300-F	atttggagaggacagGGTACCatggacttgcaccagttgt	construct 2300
58	TF06-2300-R	ggtactagtgtcgacTCTAGAgtgccaagcagaagcagat	construct 2300
59	TF06-HAU-F	gtttggtgttacttGAGCTCatggacttgcaccagttgt	pTFLGHAU
60	TF06-HAU-R	tacgaacgaaagctCTGCAGgtgccaagcagaagcagat	pTFLGHAU
61	RT-TF06-F	AACACTCCTTGGCCAGCTA	qPCR
62	RT-TF06-R	CGAAGGATAGCTGCCTGTTTG	qPCR
63	TF08-nest-2-F	GCAACCACCACTCGTTGTC	nest PCR
64	TF08-nest-2-R	GCTTTCTGCTTTCAGCCCAG	nest PCR
65	TF08-2-F	atgggcgcggaggcg	inner primer
66	TF08-2-R	ctactgcatccggccgacc	inner primer
67	TF08-2300-F	atttggagaggacagGGTACCatgggcgcggaggcg	construct 2300
68	TF08-2300-R	ggtactagtgtcgacTCTAGActgcatccggccgacct	construct 2300
69	TF08-HAU-F	gtttggtgttacttGAGCTCatgggcgcggaggcg	pTFLGHAU
70	TF08-HAU-R	tacgaacgaaagctCTGCAGctgcatccggccgacct	pTFLGHAU
71	RT-TF08-F	ACCGACAACGCCGTCAAGAA	qPCR
72	RT-TF08-R	GCTCATCATCATCATCTTGCCCC	qPCR
73	02WAKL38-nest-F	CAGCCAGGTCGAAAGGACAT	nest PCR
74	02WAKL38-nest-R	ACTGGAATTGTACCGCCAAGA	nest PCR
75	WAKL38-2300-F	atttggagaggacagGGTACCatggagtcctcatggctcc	construct 2300
76	WAKL38-2300-R	ggtactagtgtcgacTCTAGAacgtcctgattccaagcc	construct 2300
77	WAKL42-nest-F	gcgcagaagaaagactaccaagtc	nest PCR
78	WAKL42-nest-R	gacaaccttgcaatcttactagtctc	nest PCR
79	WAKL42-2300-F	atttggagaggacagGGTACCatggggatgtctgcagc	construct 2300
80	WAKL42-2300-R	ggtactagtgtcgacTCTAGActcttctattgtattcagttcagagattg	construct 2300
81	WAKL52-nest-F	aagcgaggcttaaaacataatcgc	nest PCR
82	WAKL52-nest-R	tgcattccctctgtcctgacag	nest PCR
83	WAKL52-2300-F	atttggagaggacagGGTACC atgccttccctaagccacctcgac	construct 2300
84	WAKL52-2300-R	ggtactagtgtcgacTCTAGAgtccctgctggtgttgggcg	construct 2300
85	P38-out-F	TGTGCTTGGCTTGTTTCTAGC	Promoter nest out
86	P38-out-R	caggaggagccatgaggact	Promoter nest out
87	P38-in-F	actcagtctttaatttaatggagggac	Promoter inner
88	P38-in-R	caggaggagccatgaggact	Promoter inner
89	P38-1301-F	acgacggccagtgcc AAGCTTactcagtctttaatttaatggagggac	Promoter construct p1301
90	P38-1301-R	ttccatggtacccgg GGATCC caggaggagccatgaggact	Promoter construct p1301
91	P42-out-F	TTCCGGAGAATGTCTCATCTTTTG	Promoter nest out
92	P42-out-R	agaccaccgcaggagaaatgt	Promoter nest out
93	P42-1301-F	acgacggccagtgcc AAGCTTacaagtactgagacaggattcactac	Promoter construct p1301
94	P42-1301-R	ttccatggtacccgg GGATCCagaccaccgcaggagaaatgt	Promoter construct p1301
95	P42-in-F2	acaagtactgagacaggattcactacaggtg	Promoter inner
96	P42-in-R2	agaccaccgcaggagaaatgt	Promoter inner
97	P52-A-1F	GAGCTGGCTGAAGCGAATG	overlap PCR segment A, promoter of WAKL52 is 2346bp
98	P52-A-1R	TAAGAGGGAACCACCATGGGA
99	P52-B-1F	TCTTAGCTCCCATGGTGGTTCC	overlap PCR segment B
100	P52-B-1R	GAGTTCGCAGGAAACGCTC
101	P52-1301-F	acgacggccagtgcc AAGCTTGAGCTGGCTGAAGCGAATG	Promoter construct p1301
102	P52-1301-R	ttccatggtacccgg GGATCCGAGTTCGCAGGAAACGCTC	Promoter construct p1301
103	ActinF	AGTTGAGAATGGCTGACGAGG	qPCR
104	ActinR	AATGCTGGGGAAGACAGCTC	qPCR
